# Supplementary material for: Rhabditophanes diutinus a parthenogenetic clade IV nematode with dauer larvae
Source: PLoS Pathog. 2020 Dec 3;16(12):e1009113. doi: 10.1371/journal.ppat.1009113 (PMC7738172; doi:10.1371/journal.ppat.1009113)
Supplement: S2 File — (XLSX) [file ppat.1009113.s002.xlsx]

## Sheet: Fecundity test
# Worms	Tech. Rep	Average 72h	Average 96h	Average 120h
1	1	21	79	176
1	1	14	66	157
1	1	15	77	159
1	1	39	129	240
1	1	17	77	160
1	1	27	86	218
1	1	35	116	234
1	1	29	96	184
1	1	47	125	244
1	1	10	48	113
1	2	28	107	224
1	2	24	95	201
1	2	42	91	171
1	2	27	70	146
1	2	25	75	142
1	2	17	65	155
1	2	41	105	224
1	2	34	124	213
1	2	36	141	274
1	2	38	110	253
1	2	42	108	182
1	3	24	85	170
1	3	23	72	162
1	3	28	91	208
1	3	22	79	176
1	3	14	59	151
1	3	24	90	171
1	3	17	63	151
1	3	27	90	193
1	3	25	99	205
1	3	18	84	174
5	1	20	68	148.4
5	1	32.6	99.8	195.8
5	1	14.8	61.4	162.8
5	1	26	79.8	159
5	1	16.2	65.6	143.8
5	1	43.4	111.4	215.4
5	1	21.2	69.4	142.4
5	1	16.4	60.4	151.8
5	1	21.6	64.4	135
5	1	35.8	91.8	183.8
5	2	37.2	103.6	204.8
5	2	17.6	79	155.2
5	2	39	119.2	209.2
5	2	34.8	93.8	189.8
5	2	18.4	59.6	131.8
5	2	32.8	89.2	185.2
5	2	20.2	61.8	149.4
5	2	23.8	83	164.2
5	2	27.6	129.2	231.2
5	2	19.8	65.2	137.2
5	3	24.8	79.4	149.6
5	3	20.6	67	146.8
5	3	24.6	84.8	171
5	3	24.4	88.2	161.8
5	3	25.4	79.8	164.4
5	3	25.8	83	170
5	3	28.4	93.6	167.8
5	3	21.6	75.4	164.4
5	3	22.4	80.4	160
5	3	31.2	82.2	174.2
5	3	26.4	81.6	157.6
10	1	18	60.7	120.2
10	1	15.5	54.1	111.2
10	1	16.4	54.1	109.1
10	1	14.2	52.4	116.2
10	1	14.5	52.5	119.7
10	1	14.5	52.8	120.2
10	1	15.2	53.3	122.1
10	1	13.1	58.1	126.9
10	1	14.8	47.7	139.9
10	1	14.5	50.1	118.7
10	2	27.2	78.2	155.3
10	2	22.8	64.9	135.7
10	2	18.9	52.7	130.9
10	2	16.9	68.2	149.7
10	2	11.7	40.1	96.5
10	2	25.7	78.3	175.3
10	2	13.9	52.2	117
10	2	17.7	49.9	120
10	2	12.6	50.9	109.9
10	2	8.8	45.9	122.1
10	3	21.2	61.1	143.4
10	3	8.9	41.6	93.9
10	3	9.6	47.2	114.8
10	3	10.9	47.2	110.2
10	3	10.9	47.6	122.2
10	3	9.5	42.6	105.6
10	3	9.3	37.9	81.4
10	3	8.3	43	112.1
10	3	7.6	33.6	95.3
10	3	10.3	41.7	98.7
10	3	15.8	60.6	139.8
1 daily	1	10	95	152
1 daily	1	50	138	263
1 daily	1	33	144	215
1 daily	1	37	133	222
1 daily	1	38	137	224
1 daily	1	32	131	229
1 daily	1	33	152	231
1 daily	1	36	130	243
1 daily	1	40	133	248
1 daily	1	41	133	246
1 daily	2	44	127	209
1 daily	2	47	126	177
1 daily	2	42	126	169
1 daily	2	29	118	157
1 daily	2	27	117	144
1 daily	2	27	114	198
1 daily	2	26	114	199
1 daily	2	19	116	203
1 daily	2	19	101	194
1 daily	2	22	105	188
1 daily	2	33	108	207
1 daily	3	30	99	201
1 daily	3	37	97	211
1 daily	3	33	95	196
1 daily	3	40	103	188
1 daily	3	39	155	204
1 daily	3	38	142	211
1 daily	3	29	133	204
1 daily	3	29	139	211
1 daily	3	14	130	187
1 daily	3	34	127	177

## Sheet: Lifespan test
Worm Type		1 day	2 day	3 day	4 day	5 day	6 day	7 day	8 day	9 day	10 day	11 day	12 day	13 day	14 day
dauer		100	100	80	80	80	80	80	80	80	60	40	20	0	0													2	9	10	11	12
dauer		100	100	100	100	80	80	80	80	60	60	60	60	40	20													4	8	12	13	14
dauer		100	100	100	100	100	100	100	80	60	60	40	40	20	0													7	8	10	12	13
dauer		100	100	100	100	100	100	100	100	100	100	80	80	60	40													10	12	13	14	14
dauer		100	100	100	100	100	100	80	80	60	60	40	40	20	20													6	8	10	12	14
BATCH 1		100	100	96	96	92	92	88	84	72	68	52	48	28	16													8	10	13	14	14
dauer		100	100	100	100	100	100	100	100	80	80	60	60	60	40													5	8	10	12	14
dauer		100	100	100	100	100	80	80	80	60	60	40	40	20	20													1	11	12	14	14
dauer		100	80	80	80	80	80	80	80	80	80	80	60	40	40													8	10	12	13	14
dauer		100	100	100	100	100	100	100	100	80	80	60	40	40	20													9	11	11	12	14
dauer		100	100	100	100	100	100	100	100	100	80	80	40	20	20													3	9	10	12	13
BATCH 2		100	96	96	96	96	92	92	92	80	76	64	48	36	28													8	10	13	14	14
dauer		100	100	100	80	80	80	80	80	80	60	40	40	20	0													11	13	14	14	14
dauer		100	100	100	100	100	100	100	100	80	80	60	60	60	40													6	8	12	13	14
dauer		100	100	100	100	100	100	100	100	100	100	100	80	80	60													7	9	11	12	14
dauer		100	100	100	100	100	100	80	80	60	60	60	60	40	20													12
dauer		100	100	100	100	100	100	100	80	80	60	60	40	20	20
BATCH 3		100	100	100	96	96	96	92	88	80	72	64	56	44	28
J2A		80	60	60	60	60	40	40	40	20	20	20	20	20	0													0	1	5	8	13
J2A		100	80	60	60	40	40	40	40	40	40	40	20	20	0													1	2	4	11	13
J2A		100	80	80	80	60	60	60	40	40	40	40	40	20	0													1	4	7	12	13
J2A		100	100	80	80	60	40	40	40	40	40	40	20	20	0													2	4	5	11	13
J2A		80	80	60	60	40	40	40	40	20	20	20	20	0	0													0	2	4	8	12
BATCH 1		92	80	68	68	52	44	44	40	32	32	32	24	16	0													0	1	4	8	13
J2A		80	60	60	60	40	40	40	40	20	20	20	20	20	0													1	3	5	7	13
J2A		100	80	80	60	60	40	40	20	20	20	20	20	20	0													1	2	4	8	13
J2A		100	80	60	60	40	40	40	40	20	20	20	20	20	0													0	5	9	11	12
J2A		80	80	80	80	80	60	60	60	60	40	40	20	0	0													0	0	2	3	9
J2A		60	60	40	20	20	20	20	20	20	0	0	0	0	0													1	2	3	7	10
BATCH 2		84	72	64	56	48	40	40	36	28	20	20	16	12	0													0	1	1	4	8
J2A		100	80	60	40	40	40	40	20	20	20	0	0	0	0													0	3	8	10	12
J2A		80	40	40	40	20	20	20	20	0	0	0	0	0	0													0	1	4	7	10
J2A		80	80	80	60	60	60	60	60	40	40	20	20	0	0													1	1	4	7	11
J2A		80	60	60	60	40	40	40	20	20	20	0	0	0	0													4
J2A		100	60	60	60	40	40	40	20	20	20	20	0	0	0
BATCH 3		88	64	60	52	40	40	40	28	20	20	8	4	0	0
J3		80	80	60	60	40	20	20	20	20	20	20	0	0	0													0	2	4	5	11
J3		60	60	40	40	40	20	20	0	0	0	0	0	0	0													0	0	2	5	7
J3		100	100	80	60	60	60	40	20	20	20	20	0	0	0													2	3	6	7	11
J3		100	80	80	60	40	40	40	20	0	0	0	0	0	0													1	3	4	7	8
J3		80	80	60	40	40	20	0	0	0	0	0	0	0	0													0	2	3	5	6
BATCH 1		84	80	64	52	44	32	24	12	8	8	8	0	0	0													0	0	5	8	11
J3		60	60	60	60	60	40	40	40	20	20	20	0	0	0													0	1	2	4	8
J3		80	60	40	40	20	20	20	20	0	0	0	0	0	0													2	4	5	7	9
J3		100	100	80	80	60	40	40	20	20	0	0	0	0	0													0	1	1	2	7
J3		80	40	20	20	20	20	20	0	0	0	0	0	0	0													1	2	7	9	10
J3		100	80	60	60	60	60	60	40	40	20	0	0	0	0													0	0	3	7	9
BATCH 2		84	68	52	52	44	36	36	24	16	8	4	0	0	0													0	1	3	7	8
J3		60	60	60	40	40	40	40	20	20	0	0	0	0	0													0	0	1	7	8
J3		80	60	60	40	40	40	40	20	0	0	0	0	0	0													0	0	4	5	11
J3		60	40	40	40	40	40	40	20	0	0	0	0	0	0													0	1	2	4	8
J3		60	60	60	60	40	20	20	20	20	20	20	0	0	0													3
J3		80	60	40	40	20	20	20	20	0	0	0	0	0	0
BATCH 3		68	56	52	44	36	32	32	20	8	4	4	0	0	0

## Sheet: Dafachronic acid test
Sample No.	Rep. No	Solvent added	% J2A	% dauers
1	1	Ethanol	96	2.5
2	1	Ethanol	96	3
3	1	Ethanol	97	2.2
4	1	Ethanol	97	2.5
5	1	Ethanol	96	3
6	1	10um DA	94	0
7	1	10um DA	95	0
8	1	10um DA	95	0
9	1	10um DA	95	0
10	1	10um DA	94	0
11	1	100um DA	95	0
12	1	100um DA	95	0
13	1	100um DA	94	0
14	1	100um DA	94	0
15	1	100um DA	95	0
16	2	Ethanol	95	2.5
17	2	Ethanol	95.5	3
18	2	Ethanol	96	2.25
19	2	Ethanol	94.5	3
20	2	Ethanol	95	2.5
21	2	10um DA	95	0
22	2	10um DA	93	0
23	2	10um DA	94	0
24	2	10um DA	94	0
25	2	10um DA	94	0
26	2	100um DA	94	0
27	2	100um DA	95	0
28	2	100um DA	95	0
29	2	100um DA	94	0
30	2	100um DA	94	0
31	3	Ethanol	96	2.5
32	3	Ethanol	96	3
33	3	Ethanol	95	2.5
34	3	Ethanol	97	2.5
35	3	Ethanol	97	2
36	3	10um DA	94	0
37	3	10um DA	94	0
38	3	10um DA	95	0
39	3	10um DA	95	0
40	3	10um DA	95	0
41	3	100um DA	94	0
42	3	100um DA	94	0
43	3	100um DA	95	0
44	3	100um DA	94	0
45	3	100um DA	96	0

## Sheet: Transgenerational Test
Stage Plated	Sample	Rep.	Offspring 48h	dauer %
J2/J3	1	1	80	2.5
J2/J3	2	1	69	3
J2/J3	3	1	67	3
J2/J3	4	1	82	3
J2/J3	5	1	69	3
J2/J3	6	1	88	3
J2/J3	7	1	68	2.5
J2/J3	8	1	90	2.5
J2/J3	9	1	80	2.5
J2/J3	10	1	66	3
dauer	11	1	74	2
dauer	12	1	65	2.5
dauer	13	1	75	3
dauer	14	1	67	3
dauer	15	1	64	3
dauer	16	1	73	3
dauer	17	1	75	2
dauer	18	1	77	2.5
dauer	19	1	81	2
dauer	20	1	82	2.5
J2A	21	1	65	2.5
J2A	22	1	75	3.5
J2A	23	1	70	2.5
J2A	24	1	73	2.5
J2A	25	1	68	3
J2A	26	1	73	2.5
J2A	27	1	73	3
J2A	28	1	76	3
J2A	29	1	78	3.5
J2A	30	1	80	3
J2/J3	31	2	80	3
J2/J3	32	2	75	2.5
J2/J3	33	2	78	3.5
J2/J3	34	2	80	2.5
J2/J3	35	2	69	3
J2/J3	36	2	75	2.5
J2/J3	37	2	76	3
J2/J3	38	2	100	3
J2/J3	39	2	78	3
J2/J3	40	2	80	3
dauer	41	2	66	3
dauer	42	2	67	3
dauer	43	2	71	3
dauer	44	2	73	3.5
dauer	45	2	76	2.5
dauer	46	2	71	2
dauer	47	2	73	3.5
dauer	48	2	79	3.5
dauer	49	2	67	4
dauer	50	2	80	3.5
J2A	51	2	77	2.5
J2A	52	2	78	3.5
J2A	53	2	79	3.5
J2A	54	2	68	3.5
J2A	55	2	74	3.5
J2A	56	2	72	3
J2A	57	2	74	2.5
J2A	58	2	82	2.5
J2A	59	2	75	2.5
J2A	60	2	64	3
J2/J3	61	3	80	3.5
J2/J3	62	3	79	3.5
J2/J3	63	3	78	3
J2/J3	64	3	78	3
J2/J3	65	3	77	3
J2/J3	66	3	82	3.5
J2/J3	67	3	78	3.5
J2/J3	68	3	82	3
J2/J3	69	3	84	3
J2/J3	70	3	86	2.5
dauer	71	3	74	3.5
dauer	72	3	73	3.5
dauer	73	3	77	3
dauer	74	3	74	3
dauer	75	3	80	3
dauer	76	3	82	2.5
dauer	77	3	71	2.5
dauer	78	3	69	3
dauer	79	3	80	3
dauer	80	3	80	3
J2A	81	3	79	2.5
J2A	82	3	72	3
J2A	83	3	75	2
J2A	84	3	64	2.5
J2A	85	3	74	2.5
J2A	86	3	77	2.5
J2A	87	3	68	3.5
J2A	88	3	75	3.5
J2A	89	3	77	3.5
J2A	90	3	79	3

## Sheet: Measurements
Measurement - J2	Worm 1	Worm 2	Worm 3	Worm 4	Worm 5	Worm 6	Worm 7	Worm 8	Worm 9	Worm 10	Worm 11	MEAN	MIN	MAX
Body Length	380.931	396.42	396.951	406.425	368.751	336.859	336.654	329.981	334.158	361.898	336.508	362.321	329.981	406.425
Mouth - buccal cavity width	1.071	1.157	0.97	1.123	1.637	0.936	1.046	1.328	1.118	1.135	1.022	1.14027	0.936	1.637
-isthmus width	5.99	6.247	6.436	6.658	6.707	5.111	4.826	4.477	5.109	5.855	5.062	5.67982	4.477	6.707
-posterior bulb width	13.962	13.75	13.641	13.996	14.226	13.209	12.147	12.193	12.504	14.068	12.676	13.3065	12.147	14.226
-body width at metacorpus	18.897	20.521	20.892	19.215	19.041	18.978	19.522	18.488	19.534	20.551	19.909	19.5953	18.488	20.892
-body with at grinder	23.074	22.892	26.834	24.49	23.486	22.493	22.546	21.645	24.282	22.286	22.498	23.3205	21.645	26.834
-pharynx length	110.353	100.547	104.432	106.109	104.654	99.683	96.779	96.728	95.204	100.306	91.841	100.603	91.841	110.353
-pharynx length of total body (%)	0.289693	0.253638	0.263085	0.261079	0.283807	0.295919	0.287473	0.293132	0.284907	0.277166	0.272924	0.278438	0.253638	0.295919
Intestine - wall width	6.857	5.535	8.634	6.773	7.071	5.763	6.13	5.929	7.187	6.392	5.453	6.52036	5.453	8.634
-lumen width	2.071	1.317	2.499	1.762	2.452	2.159	3.067	1.816	2.154	2.142	1.367	2.07327	1.317	3.067
-ratio of lumen width to wall width	0.302027	0.23794	0.289437	0.260151	0.346768	0.374631	0.500326	0.306291	0.299708	0.335106	0.250688	0.318461	0.23794	0.500326
Reproductive - anterior to vulva	179.603	201.62	186.387	204.754	202.421	183.175	146.498	176.473	190.497	155.139	206.076	184.786	146.498	206.076
body width at vulva	20.764	19.575	26.33	21.192	18.515	21.479	18.776	19.419	21.914	20.501	22.408	20.9885	18.515	26.33
gonad length (tip to loop)	23.597	29.643	26.535	28.652	26.656	24.569	19.906	17.939	21.839	26.397	28.601	24.9395	17.939	29.643
Tail length (anus to tip)	54.021	59.315	68.174	71.814	62.719	52.963	54.255	49.987	49.467	52.42	53.147	57.1165	49.467	71.814
Anterior to vulva as % of total length	0.471484	0.508602	0.469547	0.503793	0.548937	0.543774	0.435159	0.534797	0.570081	0.428682	0.612396	0.511568	0.428682	0.612396
Measurement - J2A	Worm 1	Worm 2	Worm 3	Worm 4	Worm 5	Worm 6	Worm 7	Worm 8	Worm 9	Worm 10	Mean	MIN	MAX
Body Length	304.373	309.592	284.881	288.877	297.365	294.254	294.593	293.613	312.595	296.784	297.693	284.881	312.595
Mouth - buccal cavity width	0.963	0.864	0.892	1.012	0.971	0.803	1.028	1.015	1.135	0.861	0.9544	0.803	1.135
-isthmus width	4.768	4.163	4.516	4.741	4.984	4.655	4.829	4.66	5.015	3.723	4.6054	3.723	5.015
-posterior bulb width	16.194	17.242	15.754	17.656	17.754	17.178	16.778	16.297	16.477	17.383	16.8713	15.754	17.754
-body width at metacorpus	11.458	11.278	11.372	12.044	12.51	11.811	11.126	11.941	11.665	11.125	11.633	11.125	12.51
-body with at grinder	18.526	20.318	18.514	19.335	19.992	19.843	18.506	18.728	19.636	18.393	19.1791	18.393	20.318
-pharynx length	91.451	96.413	97.502	96.026	94.196	95.201	93.216	95.3	92.217	95.344	94.6866	91.451	97.502
-pharynx length of total body (%)	0.300457	0.31142	0.342255	0.332411	0.316769	0.323533	0.316423	0.324577	0.295005	0.321257	0.318411	0.295005	0.342255
Intestine - wall width	4.013	3.154	3.056	4.026	4.013	2.27	3.63	3.069	3.12	3.042	3.3393	2.27	4.026
-lumen width	4.68	3.815	3.612	4.186	4.176	3.655	3.634	3.82	3.231	3.41	3.8219	3.231	4.68
-ratio of lumen width to wall width	1.16621	1.20958	1.18194	1.03974	1.04062	1.61013	1.0011	1.24471	1.03558	1.12097	1.16506	1.0011	1.61013
Reproductive - anterior to vulva	118.884	125.241	116.472	114.033	125.535	137.764	130.254	119.979	121.24	123.515	123.292	114.033	137.764
body width at vulva	14.986	16.274	15.393	16.99	16.7	15.675	15.786	15.981	14.92	15.6	15.8305	14.92	16.99
gonad length (tip to loop)	12.164	12.564	12.112	13.302	14.198	13.964	12.147	11.075	12.921	13.6	12.8047	11.075	14.198
Tail length (anus to tip)	56.045	48.801	50.194	50.718	53.697	52.152	50.76	43.171	55.652	51.97	51.316	43.171	56.045
Anterior to vulva as % of total length	0.390587	0.404536	0.408844	0.394746	0.422158	0.468181	0.442149	0.40863	0.38785	0.416178	0.414386	0.38785	0.468181
Measurement - Dauer	Worm 1	Worm 2	Worm 3	Worm 4	Worm 5	Worm 6	Worm 7	Worm 8	Worm 9	Worm 10	Mean	MIN	MAX
Body Length	512.088	490.134	510.341	462.3	439.865	421.437	453.042	392.081	481.085	440.753	460.313	392.081	512.088
Mouth - buccal cavity width	na	na	na	na	na	na	na	na	na	na	#DIV/0!	#NUM!	#NUM!
-isthmus width	18.46	19.303	19.782	16.57	16.963	20.207	18.502	14.929	14.929	17.372	17.7017	14.929	20.207
-posterior bulb width	4.432	5.086	4.788	4.659	4.768	4.497	4.279	4.995	4.995	4.986	4.7485	4.279	5.086
-body width at metacorpus	10.04	10.397	10.173	10.771	9.998	12.192	10.611	10.852	10.852	11.4	10.7286	9.998	12.192
-body with at grinder	21.245	22.689	22.802	18.796	20.105	23.268	21.38	18.425	18.425	19.963	20.7098	18.425	23.268
-pharynx length	115.948	115.801	113.83	105.596	105.672	103.627	110.171	114.766	114.766	117.507	111.768	103.627	117.507
-pharynx length of total body (%)	0.226422	0.236264	0.223047	0.228414	0.240237	0.24589	0.243181	0.29271	0.238557	0.266605	0.244133	0.223047	0.29271
Intestine - wall width	4.666	4.326	4.853	4.114	3.807	3.964	5.103	4.802	4.366	5.733	4.5734	3.807	5.733
-lumen width	6.401	6.061	6.616	4.532	4.52	4.201	6.901	4.366	4.802	5.801	5.4201	4.201	6.901
-ratio of lumen width to wall width	1.37184	1.40106	1.36328	1.1016	1.18729	1.05979	1.35234	0.909204	1.09986	1.01186	1.18581	0.909204	1.40106
Reproductive - body width at vulva	19.664	21.915	21.489	18.665	17.798	19.828	18.865	20.004	20.004	19.82	19.8052	17.798	21.915
anterior to vulva	229.257	208.652	212.818	228.841	206.181	210.751	217.902	196.888	196.888	184.59	209.277	184.59	229.257
gonad length (tip to loop)	75.621	77.543	74.672	64.722	68.665	63.629	57.388	63.148	63.148	64.92	67.3456	57.388	77.543
Tail length (anus to tip)	62.027	61.541	56.36	61.835	55.353	58.121	51.198	54.936	54.936	56.348	57.2655	51.198	62.027
Anterior to vulva as % of total length	0.447691	0.425704	0.417011	0.495005	0.468737	0.500077	0.480975	0.502162	0.409258	0.418806	0.456543	0.409258	0.502162
Measurement - Adult	Worm 1	Worm 2	Worm 3	Worm 4	Worm 5	Worm 6	Worm 7	Worm 8	Worm 9	Worm 10	Worm 11	Worm 12	Worm 13	Worm 14	Worm 15	Worm 16	Worm 17	Worm 18	MEAN	MIN	MAX
Body Length	945.499	920.666	887.656	968.771	901.006	885.546	963.44	922.43	887.841	963.453	883.089	944.006	911.699	919.346	906.471	836.279	922.43	963.453	918.505	836.279	968.771
Mouth - buccal cavity width	2.499	2.929	2.698	3.092	3.196	3.727	3.368	3.534	3.368	3.927	2.838	3.57	3.405	2.81	3.186	3.564	3.534	3.927	3.28733	2.499	3.927
-isthmus width	10.408	10.2	10.951	9.261	11.802	11.672	12.201	9.476	10.749	10.739	11.867	10.71	11.072	10.377	10.928	10.231	9.476	10.739	10.7144	9.261	12.201
-posterior bulb width	30.697	33.264	27.845	31.091	27.491	26.72	34.288	30.964	29.643	31.531	30.142	32.851	29.697	30.495	25.706	23.975	30.964	31.531	29.9386	23.975	34.288
-body width at metacorpus	36.855	40.304	34.545	36.063	34.773	39.71	39.188	35.566	38.302	35.565	41.907	42.38	35.934	37.127	38.807	35.098	35.566	35.565	37.4031	34.545	42.38
-body with at grinder	47.822	52.181	49.198	47.764	43.923	49.965	48.431	47.741	51.293	51.852	51.882	52.199	49.095	50.659	49.065	43.485	47.741	51.852	49.2304	43.485	52.199
-pharynx length	150.145	170.742	150.043	160.82	144.552	149.529	154.648	147.563	151.983	159.24	147.838	163.251	150.888	161.178	141.491	141.383	147.563	159.24	152.894	141.383	170.742
-pharynx length of total body (%)	0.1588	0.185455	0.169033	0.166004	0.160434	0.168855	0.160516	0.159972	0.171183	0.165281	0.16741	0.172934	0.165502	0.175318	0.15609	0.169062	0.159972	0.165281	0.166506	0.15609	0.185455
Intestine - wall width	10.739	14.571	11.272	11.09	13.923	10.71	8.715	10.857	11.628	12.975	12.122	14.172	11.513	9.15	10.857	10.396	10.857	12.975	11.5846	8.715	14.571
-lumen width	5.461	5.756	3.291	4.299	5.279	4.572	3.588	4.79	4.07	5.461	5.307	6.858	4.695	4.314	4.358	5.888	4.79	5.461	4.90211	3.291	6.858
-ratio of lumen width to wall width	0.50852	0.395031	0.291962	0.387647	0.379157	0.426891	0.411704	0.44119	0.350017	0.420886	0.437799	0.483912	0.4078	0.471475	0.4014	0.566372	0.44119	0.420886	0.424658	0.291962	0.566372
Reproductive - anterior to vulva	454.18	427.614	475.424	526.985	500.505	459.391	495.986	426.181	443.938	465.748	460.649	494.253	460.396	475.076	472.743	433.222	426.181	465.748	464.679	426.181	526.985
body width at vulva	61.639	61.858	61.403	59.274	56.591	57.329	61.458	58.83	59.3	61.89	64.513	61.293	60.433	62.816	60.481	56.595	58.83	61.89	60.3568	56.591	64.513
gonad length (tip to loop)	276.758	296.496	251.202	278.835	254.449	267.376	282.774	307.651	259.232	295.551	251.074	263.904	261.98	257.921	278.784	232.985	307.651	295.551	273.343	232.985	307.651
Tail length (anus to tip)	103.724	95.291	113.279	102.198	95.909	118.726	88.664	94.763	128.447	93.231	102.171	91.06	103.882	115.709	115.672	98.047	94.763	83.231	102.154	83.231	128.447
Anterior to vulva as % of total length	0.48036	0.464462	0.535595	0.543973	0.555496	0.518766	0.514807	0.46202	0.50002	0.483415	0.521634	0.52357	0.504987	0.516754	0.52152	0.518035	0.46202	0.483415	0.506158	0.46202	0.555496

## Sheet: Orthology
Pathway	Genes	C. elegans orthology with Strongyloididae	Method	Rhabditophanes	P. trichosuri	S. stercoralis	S. ratti	S. papillosus	S. venezuelensis	Comment
cGMP	Ce-gpa-2	One-to-one	BLAST + RAxML	RSKR_0000504300.1	PTRK_0000850900.1	SSTP_0000415600.1	SRAE_2000369300	SPAL_0000465200.1	SVE_1756400.1
cGMP	Ce-gpa-3	One-to-one	BRH + RAxML	RSKR_0000879200.1	PTRK_0001164000.1	SSTP_0000910000.1	SRAE_1000244900	SPAL_0000749500.1	SVE_0964300.1
cGMP	Ce-daf-38	One-to-one	BRH + RAxML	RSKR_0000265100.1	PTRK_0001558400.1	SSTP_0000761100.1	SRAE_2000284200	SPAL_0000888700.1	SVE_1717300.1
cGMP	Ce-daf-21	One-to-one/one-to-many	OrthAgogue + RAxML			SSTP_0001172900.1	SRAE_1000116300	SPAL_0000899600.1	SVE_0997200.1	Strongyloides specific expansion
cGMP	Ce-tax-2	One-to-one , one-to-many	OrthAgogue + RAxML	RSKR_0000128900.1	PTRK_0000299400.1	SSTP_0000626500.2	SRAE_1000291000	SPAL_0001119900.1	SVE_0363800.1	Rhabditophanes-specific duplications
cGMP	Ce-daf-37	One-to-one	BRH + RAxML	RSKR_0001026800.1	PTRK_0000862700.1	SSTP_0001141100.1	SRAE_1000218800a	SPAL_0001213100.1	SVE_0640100.1
cGMP	Ce-daf-11	One-to-one	BRH + RAxML	RSKR_0001069500.1	PTRK_0001128200.1	SSTP_0001276100.1		SPAL_0001362700.1	SVE_0949000.1	not annotated in S. ratti
cGMP	Ce-tax-4	One-to-one	OrthAgogue + RAxML + manual curation		PTRK_0001205200.1	SSTP_0000981000.1	SRAE_2000234000	SPAL_0001371800.1	SVE_1689900.1	not annotated in Rhabditophanes
cGMP	Ce-daf-21	One-to-one/one-to-many	OrthAgogue + RAxML	RSKR_0000134300.1	PTRK_0001113800.1	SSTP_0000020900.1	SRAE_0000032700	SPAL_0001592000.1	SVE_0777600.1
cGMP	Ce-srbc-64	no ortholog	BLAST + RAxML
cGMP	Ce-srbc-66	no ortholog	BLAST + RAxML
cGMP	Ce-srg-36	no ortholog	BLAST + RAxML
cGMP	Ce-srg-37	no ortholog	BLAST + RAxML
cGMP	Ce-tax-2	One-to-one , one-to-many	OrthAgogue + RAxML	RSKR_0000484800.1
cGMP	Ce-tax-2	One-to-one , one-to-many	OrthAgogue + RAxML	RSKR_0000486900.1
INS	Ce-daf-2	One-to-one	BRH + RAxML	RSKR_0000957200.1	PTRK_0001333100.1	SSTP_0000592000.2	SRAE_1000288200b	SPAL_0000002700.1	SVE_0636300.4
INS	Ce-skn-1	One-to-one	BRH + RAxML	RSKR_0000815900.1	PTRK_0001630900.1	SSTP_0000496400.1	SRAE_X000086100	SPAL_0000009200.1	SVE_0058600.1
INS	Ce-daf-16	One-to-one	BRH + RAxML	RSKR_0000006600.1	PTRK_0000872800.1	SSTP_0001206800.1	SRAE_1000273700a	SPAL_0000140300.1	SVE_0221800.2
INS	Ce-ldb-1	One-to-one	BRH + RAxML	RSKR_0000184200.1	PTRK_0001601800.1	SSTP_0000129500.1	SRAE_2000338200	SPAL_0000223100.1	SVE_1740500.1
INS	Ce-pdk-1	One-to-one	BRH + RAxML	RSKR_0000865500.1	PTRK_0000402700.1	SSTP_0000036900.1	SRAE_X000167000	SPAL_0000356000.1	SVE_0309000.1
INS	Ce-hsf-1	One-to-one	BRH + RAxML	RSKR_0000052100.1	PTRK_0001079800.1	SSTP_0000347800.2	SRAE_1000030300	SPAL_0000387400.1	SVE_1155700.1
INS	Ce-ins-19	Many-to-one	Hmmsearch + RAxML	RSKR_0000790350.1	PTRK_0000406800.1	SSTP_0000502500.1	SRAE_X000099000	SPAL_0000402900.1	SVE_0707200.1	Ins-19 and ins-31 are inparalogs
INS	Ce-ins-31	Many-to-one	Hmmsearch + RAxML	RSKR_0000790350.1	PTRK_0000406800.1	SSTP_0000502500.1	SRAE_X000099000	SPAL_0000402900.1	SVE_0707200.1	Ins-19 and ins-31 are inparalogs
INS	Ce-ist-1	One-to-one	BRH + RAxML	RSKR_0001182300.1	PTRK_0000605800.1	SSTP_0000417400.1	SRAE_2000381500	SPAL_0000419000.1	SVE_1646600.1
INS	Ce-par-5	One-to-one	BRH + RAxML	RSKR_0001129200.1	PTRK_0000903300.1	SSTP_0000235500.1	SRAE_2000364600	SPAL_0000470500.1	SVE_1762200.1
INS	Ce-daf-18	One-to-one	BRH + RAxML	RSKR_0000830000.1	PTRK_0000133300.1	SSTP_0001233200.2	SRAE_1000222500	SPAL_0000522800.1	SVE_0709100.1
INS	Ce-rle-1	One-to-one	BRH + RAxML	RSKR_0000108000.1	PTRK_0001696300.1	SSTP_0000184500.1	SRAE_2000119200	SPAL_0000569700.2	SVE_0407900.1
INS	Ce-akt-1	Many-to-one	OrthAgogue + RAxML	RSKR_0000974300.1	PTRK_0000552700.1	SSTP_0001112300.1	SRAE_2000477900	SPAL_0000605700.1	SVE_1566700.1	akt-1 and akt-2 are Caenorhabditis-specific inparalogs
INS	Ce-akt-2	Many-to-one	OrthAgogue + RAxML	RSKR_0000974300.1	PTRK_0000552700.1	SSTP_0001112300.1	SRAE_2000477900	SPAL_0000605700.1	SVE_1566700.1	akt-1 and akt-2 are Caenorhabditis-specific inparalogs
INS	Ce-pptr-1	One-to-one	OrthAgogue + RAxML	RSKR_0000669100.1	PTRK_0000290800.1	SSTP_0001257600.1	SRAE_1000015200	SPAL_0000723700.1	SVE_0071900.1
INS	Ce-pitp-1	One-to-one	BRH + RAxML	RSKR_0000219200.1	PTRK_0001002800.1	SSTP_0000723200.1	SRAE_2000097600	SPAL_0000770600.1	SVE_0450100.1
INS	Ce-Y105E8B.9	One-to-one	BRH + RAxML	RSKR_0000004400.1	PTRK_0001544900.1	SSTP_0000199400.1	SRAE_2000082500	SPAL_0000776300.1	SVE_0420300.1
INS	Ce-acs-19	One-to-one	OrthAgogue + RAxML	RSKR_0000706000.1	PTRK_0000770700.1	SSTP_0001003800.1	SRAE_2000037500	SPAL_0000969700.1	SVE_0526000.1
INS	Ce-asna-1	One-to-one	OrthAgogue + RAxML	RSKR_0000122500.1	PTRK_0000080700.1	SSTP_0000194400.1	SRAE_2000240000	SPAL_0001201500.1	SVE_0320100.1
INS	Ce-sod-3	Many-to-one	OrthAgogue + RAxML	RSKR_0000618100.1	PTRK_0000013600.2	SSTP_0001065900.1	SRAE_1000313400	SPAL_0001269900.1	SVE_0367100.1	Sod-2 and sod-3 are Caenorhabditis-specific inparalogs
INS	Ce-sgk-1	One-to-one	OrthAgogue + RAxML	RSKR_0000826200.1	PTRK_0001744300.1	SSTP_0000034500.1	SRAE_X000137400	SPAL_0001386800.1	SVE_0766500.1
INS	Ce-ins-18	One-to-one	BRH + RAxML	RSKR_0000984000.1	PTRK_0000203400.1	SSTP_0000262600.1	SRAE_X000072700	SPAL_0001557200.1	SVE_0054900.1
INS	Ce-daf-15	One-to-one	BRH + RAxML	RSKR_0000372200.1	PTRK_0001149800.1	SSTP_0000925500.1	SRAE_1000150700	SPAL_0001577200.1	SVE_0981800.1
INS	Ce-age-1	One-to-one	BRH + RAxML	RSKR_0000800700.1	PTRK_0001351700.1	SSTP_0000658800.1	SRAE_X000092700	SPAL_0001610900.1	SVE_0057800.1
INS	Ce-aap-1	One-to-one	BRH + RAxML	RSKR_0000346700.1	PTRK_0001016400.1	SSTP_0000154500.1	SRAE_2000145000	SPAL_0001698500.1	SVE_0786600.1
INS	Ce-daf-28	no homolog	BLAST							Caenorhabditis-specific
INS	Ce-ddl-1	no homolog	BLAST
INS	Ce-ftt-2	no ortholog	BLAST + RAxML
INS	Ce-hsb-1	no homolog	BLAST
INS	Ce-ins-1	One-to-one	BRH + RAxML	RSKR_0000746100.1	PTRK_0000521600.1	SSTP_0001247800.1	SRAE_X000117100		SVE_0712400.1	missing in papillosus
INS	Ce-ins-10	no homolog	Phylostratigraphy							Caenorhabditis-specific
INS	Ce-ins-11	no homolog	Phylostratigraphy							Caenorhabditis-specific
INS	Ce-ins-12	no homolog	Phylostratigraphy							Caenorhabditis-specific
INS	Ce-ins-13	no homolog	Phylostratigraphy							Caenorhabditis-specific
INS	Ce-ins-14	no homolog	Phylostratigraphy							Caenorhabditis-specific
INS	Ce-ins-15	no homolog	Phylostratigraphy							Caenorhabditis-specific
INS	Ce-ins-16	no homolog	Phylostratigraphy							Caenorhabditis-specific
INS	Ce-ins-17	no ortholog	Phylostratigraphy / BLASTP + RAxML
INS	Ce-ins-2	no homolog	Phylostratigraphy							Caenorhabditis-specific
INS	Ce-ins-20	no homolog	Phylostratigraphy							Caenorhabditis-specific
INS	Ce-ins-21	no homolog	Phylostratigraphy							Caenorhabditis-specific
INS	Ce-ins-22	no homolog	Phylostratigraphy							Caenorhabditis-specific
INS	Ce-ins-23	no homolog	Phylostratigraphy							Caenorhabditis-specific
INS	Ce-ins-24	no homolog	Phylostratigraphy							Caenorhabditis-specific
INS	Ce-ins-25	no homolog	Phylostratigraphy							Caenorhabditis-specific
INS	Ce-ins-26	no homolog	Phylostratigraphy							Caenorhabditis-specific
INS	Ce-ins-27	no homolog	Phylostratigraphy							Caenorhabditis-specific
INS	Ce-ins-28	no homolog	Phylostratigraphy							Caenorhabditis-specific
INS	Ce-ins-29	no homolog	Phylostratigraphy							Caenorhabditis-specific
INS	Ce-ins-3	no homolog	Phylostratigraphy							Caenorhabditis-specific
INS	Ce-ins-30	no homolog	Phylostratigraphy							Caenorhabditis-specific
INS	Ce-ins-32	no homolog	Phylostratigraphy							Caenorhabditis-specific
INS	Ce-ins-33	no homolog	Phylostratigraphy							Caenorhabditis-specific
INS	Ce-ins-34	no homolog	Phylostratigraphy							Caenorhabditis-specific
INS	Ce-ins-35	no homolog	Phylostratigraphy							Caenorhabditis-specific
INS	Ce-ins-36	no homolog	Phylostratigraphy							Caenorhabditis-specific
INS	Ce-ins-37	no homolog	Phylostratigraphy							Caenorhabditis-specific
INS	Ce-ins-4	no ortholog	Phylostratigraphy / Hmmsearch + RAxML
INS	Ce-ins-5	no ortholog	Phylostratigraphy / Hmmsearch + RAxML
INS	Ce-ins-6	no ortholog	Phylostratigraphy / Hmmsearch + RAxML
INS	Ce-ins-7	no homolog	Phylostratigraphy							Caenorhabditis-specific
INS	Ce-ins-8	no homolog	Phylostratigraphy							Caenorhabditis-specific
INS	Ce-ins-9	no homolog	Phylostratigraphy							Caenorhabditis-specific
S.H.P	Ce-daf-36	One-to-one , one-to-many	OrthAgogue + RAxML	RSKR_0000917000.1	PTRK_0000974600.1	SSTP_0000037900.1	SRAE_2000135900	SPAL_0000182600.1	SVE_1957400.1	Rhabditophanes-specific duplication
S.H.P	Ce-lit-1	One-to-one/one-to-many	OrthAgogue + RAxML + manual curation		PTRK_0000670600.1	SSTP_0000620000.1	SRAE_2000333400	SPAL_0000218200.1	SVE_1735500.1	The second Rhabditophanes copy is not annotated
S.H.P	Ce-ugt-65	One-to-one	BRH + RAxML	RSKR_0000972000.1	PTRK_0000859400.2	SSTP_0000415100.4	SRAE_1000191300	SPAL_0000464600.1	SVE_1755800.1
S.H.P	Ce-ncr-1	Many-to-one	BRH + RAxML	RSKR_0001181600.1	PTRK_0001043100.1	SSTP_0000613800.1	SRAE_1000068300	SPAL_0000479300.1	SVE_0090000.1	Ncr-1 and ncr-2 are Caenorhabditis specific inparalogs
S.H.P	Ce-ncr-2	Many-to-one	BRH + RAxML	RSKR_0001181600.1	PTRK_0001043100.1	SSTP_0000613800.1	SRAE_1000068300	SPAL_0000479300.1	SVE_0090000.1	Ncr-1 and ncr-2 are Caenorhabditis specific inparalogs
S.H.P	Ce-daf-9	One-to-one	BRH + RAxML	RSKR_0000616800.2	PTRK_0001105800.1	SSTP_0001032100.1	SRAE_1000164700	SPAL_0000650300.1	SVE_1059600.1
S.H.P	Ce-dhs-16	One-to-one	BRH + RAxML	RSKR_0000971900.1	PTRK_0001106800.1	SSTP_0001031100.1	SRAE_1000165700	SPAL_0000651500.1	SVE_1058400.1
S.H.P	Ce-gck-2	One-to-one	BRH + RAxML	RSKR_0000894700.2	PTRK_0001167100.1	SSTP_0000913500.1	SRAE_1000138500	SPAL_0000753000.1	SVE_0967900.1
S.H.P	Ce-emb-8	One-to-one	OrthAgogue + RAxML	RSKR_0000093300.1	PTRK_0000108400.1	SSTP_0000197200.2	SRAE_2000243000	SPAL_0000907400.1	SVE_0182700.1
S.H.P	Ce-lit-1	One-to-one/one-to-many	OrthAgogue + RAxML + manual curation	RSKR_0000605600.1	PTRK_0001259100.1	SSTP_0000772700.1	SRAE_2000104300	SPAL_0000999600.2	SVE_1855800.1
S.H.P	Ce-lev-9	not found	BLAST + RAxML	RSKR_0000889400.1	PTRK_0001463600.1	SSTP_0000218000.1	SRAE_2000488800	SPAL_0001157100.1	SVE_1634000.1
S.H.P	Ce-daf-12	One-to-one	BRH + RAxML	RSKR_0001015700.1	PTRK_0001378700.1	SSTP_0001172300.1	SRAE_0000032100a	SPAL_0001591300.1	SVE_0996600.1
S.H.P	Ce-strm-1	One-to-one	BRH + RAxML	RSKR_0000954600.1	PTRK_0001568400.1	SSTP_0000359700.1	SRAE_2000165300	SPAL_0001624200.1	SVE_0442600.1
S.H.P	Ce-daf-36	One-to-one , one-to-many	OrthAgogue + RAxML	RSKR_0000775200.1
S.H.P	Ce-din-1	no ortholog	BLAST
S.H.P	Ce-hsd-1	no ortholog	BLAST + RAxML
TGF-B	Ce-daf-14	One-to-one	BLAST + RAxML		PTRK_0000280900.1	SSTP_0000592100.1	SRAE_1000288300	SPAL_0000002600.1	SVE_0636400.1	not found in Rhabditophanes
TGF-B	Ce-daf-7	One-to-one	BRH + RAxML	RSKR_0000612600.1		SSTP_0000410100.1	SRAE_2000480100	SPAL_0000060000.1	SVE_1750800.1	not found in parastrongyloides
TGF-B	Ce-daf-8	One-to-one	BLAST + RAxML		PTRK_0001052200.1	SSTP_0000137600.1	SRAE_2000151100	SPAL_0000096100.1	SVE_0383100.1	not found in Rhabditophanes
TGF-B	Ce-pdp-1	One-to-one	OrthAgogue + RAxML	RSKR_0000271100.1	PTRK_0000663500.1	SSTP_0000427400.1	SRAE_2000335300	SPAL_0000220200.1	SVE_1737400.1
TGF-B	Ce-bra-1	Many-to-one	OrthAgogue + RAxML	RSKR_0000926900.1	PTRK_0001409800.1	SSTP_0000598900.1	SRAE_1000266000	SPAL_0000266900.1	SVE_1899700.1	Bra-1 and bra-2 seem to be Caenorhabditis-specific inparalogs
TGF-B	Ce-daf-1	One-to-one	BRH + RAxML		PTRK_0001785000.1	SSTP_0000864700.1	SRAE_X000145000	SPAL_0000386100.1	SVE_1904300.1	not found in Rhabditophanes
TGF-B	Ce-daf-4	One-to-one	BLAST + RAxML	RSKR_0000928900.1	PTRK_0000091400.1	SSTP_0000715000.1	SRAE_2000055000	SPAL_0000609900.1		not found in venezuelensis
TGF-B	Ce-scd-1	One-to-one	BRH + RAxML	RSKR_0000404900.1	PTRK_0000305900.1	SSTP_0000582400.1	SRAE_1000186500	SPAL_0000640800.1	SVE_0938400.1
TGF-B	Ce-scd-2	One-to-one	BRH + RAxML	RSKR_0000333200.1	PTRK_0000046200.1		SRAE_1000072600	SPAL_0000741500.1	SVE_1023700.2	not found in stercoralis
TGF-B	Ce-fsn-1	One-to-one	OrthAgogue + RAxML	RSKR_0000226700.1	PTRK_0001543400.1	SSTP_0001012900.1	SRAE_2000092400	SPAL_0000785600.1	SVE_1839600.1
TGF-B	Ce-daf-3	One-to-one	BLAST + RAxML		PTRK_0000259000.1	SSTP_0001015000.1	SRAE_2000433800	SPAL_0001384500.1	SVE_0274000.2	not found in Rhabditophanes
TGF-B	Ce-egl-4	One-to-one	BRH + RAxML	RSKR_0000752400.1	PTRK_0001745500.1	SSTP_0001054700.1	SRAE_X000181200	SPAL_0001514000.2	SVE_0627900.1
TGF-B	Ce-daf-5	no homolog	BLAST

## Sheet: R. diutinus transcriptome
Gene		Adult 1	Adult 2	Adult 3	Adult Mean	J2/3 4	J2/3 5	J2/3 6	J2/3 Mean	dauer 7	dauer 8	dauer 9	dauer mean	J2A 10	J2A 11	J2A 12	J2A mean
RSKR_0001069500.1		-0.969937	-0.93595	-1.02281	-0.976232	-0.80951	-0.976291	-0.914398	-0.900066	0.629909	0.852875	0.614297	0.699027	1.086	1.3243	1.12151	1.17727
RSKR_0000134300.1		1.3314	1.2017	1.16416	1.23242	-0.66534	-1.01681	-0.571879	-0.751343	-0.943725	-1.30923	-0.964395	-1.07245	0.428124	0.657246	0.688746	0.591372
RSKR_0001026800.1		-1.22438	-1.14636	-1.08924	-1.15333	-0.719683	-0.575203	-0.452057	-0.582314	1.75862	1.10462	0.481573	1.11494	0.495343	0.349563	1.01721	0.620704
RSKR_0000265100.1		-1.50277	-1.37446	-1.14822	-1.34182	-0.509252	-0.297345	0.820629	0.00467713	0.998138	1.0604	-0.184627	0.624638	1.15287	1.01398	-0.0293462	0.712502
RSKR_0000879200.1		-1.17974	-1.22782	-1.3364	-1.24799	-0.351641	-0.781277	-0.516831	-0.549916	0.789065	1.31768	1.03312	1.04662	0.9723	0.886491	0.395055	0.751282
RSKR_0000128900.1		-0.831015	-0.831015	-0.743715	-0.801915	-0.585931	-0.577198	-0.68826	-0.61713	0.00786407	-0.0450052	-0.366883	-0.134675	1.10274	1.43889	2.11953	1.55372
RSKR_0000484800.1		-1.21208	-0.821405	-1.32886	-1.12078	-0.610801	-1.12792	-0.14176	-0.626828	1.44655	0.777848	1.03699	1.08713	0.372719	1.13535	0.473372	0.660481
RSKR_0000486900.1		-1.25019	-1.04492	-0.129375	-0.80816	-1.45421	-0.425844	-0.320197	-0.733418	0.476476	0.430544	-0.163	0.248007	1.32647	0.792739	1.76151	1.29357
RSKR_0000504300.1		0.34469	0.275431	-0.595343	0.00825939	-1.26259	-1.70586	-1.26814	-1.41219	0.708734	1.09508	-0.153159	0.550218	0.508446	1.37874	0.67396	0.853717
RSKR_0000928900.1		-1.20061	-1.20498	-1.30643	-1.23734	-0.488143	-0.830163	-0.284597	-0.534301	1.0218	0.40011	0.433017	0.618308	1.07557	1.20048	1.18394	1.15333
RSKR_0000612600.1		-1.35884	-1.22129	-1.30043	-1.29352	-0.51839	-0.526389	-0.309571	-0.45145	0.37463	0.467563	0.770699	0.53763	1.17199	1.25169	1.19834	1.20734
RSKR_0000752400.1		-1.28538	-1.32768	-1.28793	-1.30033	-0.366498	-0.501225	-0.078619	-0.315447	0.772333	0.0241904	0.231214	0.342579	1.1559	1.34351	1.32019	1.2732
RSKR_0000226700.1		-0.0630491	-1.3192	-0.816195	-0.732816	-0.660911	-1.2201	0.0157391	-0.621756	-0.0848906	0.957789	-0.559612	0.104429	1.4448	1.73622	0.56941	1.25014
RSKR_0000271100.1		-1.01124	-0.752076	-0.932754	-0.898689	-0.654468	-0.969639	-0.749453	-0.791187	0.975991	1.09586	2.03452	1.36879	0.243591	0.375849	0.343814	0.321085
RSKR_0000404900.1		-1.27207	-1.39046	-1.35273	-1.33842	-0.123548	-0.322885	0.230318	-0.0720382	0.622529	0.043677	-0.231293	0.144971	1.61567	1.17632	1.00446	1.26549
RSKR_0000333200.1		-1.34912	-1.50626	-1.48756	-1.44765	0.597031	0.0242083	1.3121	0.644447	-0.231471	0.153822	-0.185596	-0.0877485	1.01522	0.601478	1.05615	0.890948
RSKR_0000926900.1		0.537216	0.335053	0.512125	0.461465	-1.39502	-1.74422	-1.50177	-1.547	0.792783	1.32172	0.77607	0.963524	0.0508224	0.33532	-0.0200967	0.122015
RSKR_0000346700.1		1.6276	1.67014	1.64198	1.64657	-0.314455	-0.636484	-0.494755	-0.481898	-0.601123	-0.476394	-0.45306	-0.510192	-0.534728	-0.805417	-0.623298	-0.654481
RSKR_0000706000.1		1.34298	1.72124	1.60515	1.55646	0.0159636	-0.639723	-0.177252	-0.267004	0.120466	-0.78497	-0.705706	-0.456736	-0.816355	-0.8997	-0.782101	-0.832719
RSKR_0000800700.1		-1.15727	-0.972575	-1.19742	-1.10909	-0.649506	-0.810773	-0.308905	-0.589728	1.34717	0.798845	1.78411	1.31004	0.463115	0.417147	0.286063	0.388775
RSKR_0000122500.1		1.19664	1.59247	1.32826	1.37246	0.613131	-0.270158	0.445981	0.262985	-0.740858	-0.387314	-0.497868	-0.542013	-0.854194	-1.23033	-1.19577	-1.09343
RSKR_0000372200.1		-0.219688	-0.0263465	-0.049729	-0.0985879	-1.31459	-1.60344	-1.11748	-1.34517	1.8741	0.678912	0.889076	1.14736	0.647883	-0.186062	0.427361	0.296394
RSKR_0000006600.1		-1.12761	-1.14868	-1.14105	-1.13911	-0.732166	-0.838364	-0.574164	-0.714898	0.994967	0.571336	0.624918	0.730407	1.09081	0.994286	1.28572	1.1236
RSKR_0000830000.1		-1.23629	-1.29576	-1.28767	-1.27324	-0.496581	-0.62527	-0.282608	-0.468153	0.987029	0.666689	0.19776	0.617159	1.45818	0.944318	0.970187	1.12423
RSKR_0000957200.1		-0.351255	-0.508542	-0.556079	-0.471959	-0.905435	-1.09117	-0.722543	-0.906381	1.57373	1.35698	1.81941	1.58338	-0.210625	-0.306639	-0.097842	-0.205035
RSKR_0000052100.1		1.10539	0.915718	0.80695	0.942687	-1.40646	-1.90043	-1.31685	-1.54125	0.39629	0.787689	0.254672	0.47955	0.323213	0.109451	-0.0756301	0.119011
RSKR_0000746100.1		-1.21762	-1.17613	-1.16567	-1.18647	-0.581529	-0.78086	-0.486125	-0.616172	0.543378	1.01935	0.455172	0.672634	1.02656	1.50014	0.863328	1.13001
RSKR_0000984000.1		-1.26087	-1.17687	-1.18856	-1.20877	-0.456346	-0.556769	-0.605725	-0.539613	1.421	1.0756	0.095857	0.864153	1.15418	0.957946	0.540562	0.884229
RSKR_0001182300.1		-1.47022	-1.36468	-1.40197	-1.41229	-0.335828	-0.427867	0.22351	-0.180062	0.55558	0.688365	1.16366	0.802536	0.1316	1.06032	1.17752	0.789814
RSKR_0000184200.1		-1.52056	-1.47343	-1.45714	-1.48371	-0.13431	-0.405282	0.336975	-0.0675389	0.597481	0.477046	0.506819	0.527115	1.29175	0.92484	0.855811	1.02413
RSKR_0000865500.1		-0.758373	-0.78432	-0.763811	-0.768834	-0.819923	-1.07656	-0.89468	-0.930389	0.0954751	0.750091	2.01248	0.952681	0.326642	0.82172	1.09127	0.746543
RSKR_0000219200.1		-1.09339	-1.07092	-1.05629	-1.07353	-0.833294	-0.865098	-0.734487	-0.81096	0.766365	0.666591	0.956613	0.796523	0.888862	1.2222	1.15284	1.08797
RSKR_0000669100.1		-0.677113	-0.173835	-0.144179	-0.331709	1.51276	-0.118022	1.88558	1.09344	-0.147386	-0.989725	-1.84277	-0.993293	0.138867	0.101966	0.453858	0.231564
RSKR_0000108000.1		-1.10301	-1.00733	-1.03948	-1.04994	-0.736756	-1.02381	-0.652689	-0.804418	1.50108	1.03633	0.887208	1.14154	0.577716	0.729937	0.830804	0.712819
RSKR_0000826200.1		-1.49369	-1.03878	-1.11887	-1.21712	-0.211889	-0.746296	-0.42438	-0.460855	0.0949119	0.835737	0.34391	0.424853	1.10751	1.53512	1.11672	1.25312
RSKR_0000815900.1		-0.740059	-0.776064	-0.815255	-0.777126	-1.04537	-1.21885	-0.928749	-1.06432	0.692858	0.789143	1.48619	0.989396	0.448316	0.981732	1.1261	0.85205
RSKR_0000618100.1		1.35398	1.1725	1.43314	1.31987	0.779416	0.0772009	0.541846	0.466154	-0.946584	-0.814821	-1.0003	-0.92057	-0.827528	-0.781286	-0.987559	-0.865458
RSKR_0000004400.1		-0.682162	-1.12148	-1.12532	-0.97632	1.22106	0.510817	1.71171	1.14786	1.31004	-0.563576	-0.940727	-0.0647541	0.356652	-0.174886	-0.502133	-0.106789
RSKR_0000974300.1		-1.03276	-1.01001	-1.01393	-1.0189	-0.810004	-1.00761	-0.724722	-0.847445	0.517789	0.736123	1.08243	0.778779	0.773739	1.17081	1.31815	1.08757
RSKR_0000790350.1		-0.945448	-0.890499	-0.841183	-0.892376	0.578899	-0.735669	-0.522528	-0.226433	-0.124769	2.4993	1.0395	1.13801	-0.211265	-0.0921756	0.24584	-0.0192002
RSKR_0001129200.1		1.57682	1.64274	1.63346	1.61767	-0.0508494	-0.492834	-0.190739	-0.244807	-0.635064	-0.575116	-0.645604	-0.618595	-0.693311	-0.754831	-0.81467	-0.754271
RSKR_0001015700.1		-0.921258	-0.934886	-0.927717	-0.927954	-0.404722	-0.524076	-0.31696	-0.415252	2.68114	0.729725	0.343572	1.25148	0.151655	0.125165	-0.00163428	0.0917286
RSKR_0000917000.1		-0.0119593	1.10314	1.94911	1.01343	-0.46085	-1.33792	0.211494	-0.529092	-0.757413	-0.934804	1.40825	-0.0946567	-0.254905	-0.349233	-0.564911	-0.389683
RSKR_0000775200.1		-1.02449	-0.939098	-1.01848	-0.994024	1.47035	1.01596	1.96392	1.48341	-0.917489	-0.153642	-0.0877001	-0.386277	0.115489	-0.170851	-0.253969	-0.10311
RSKR_0000616800.2		-1.16332	-1.19183	-1.28589	-1.21368	0.903617	0.67923	0.999976	0.860941	-0.130654	-0.435006	-1.04602	-0.537225	0.569901	0.567989	1.532	0.889965
RSKR_0000971900.1		-1.0079	-1.19356	-1.06227	-1.08791	0.698695	0.509541	1.3332	0.847146	-0.791245	-0.763992	-0.757158	-0.770798	1.18114	0.997355	0.856184	1.01156
RSKR_0000093300.1		0.344736	0.141245	0.352432	0.279471	1.00026	0.305591	1.78361	1.02982	-1.27794	0.959796	-0.313547	-0.210565	-0.826977	-1.03864	-1.43056	-1.09873
RSKR_0000894700.2		-1.20183	-1.19204	-1.26636	-1.22008	-0.433735	-0.775813	-0.29402	-0.501189	0.961471	0.381307	0.15914	0.500639	1.46222	1.13165	1.06801	1.22063
RSKR_0000889400.1		-1.09759	-1.10232	-1.09488	-1.09826	-0.586551	-0.807924	-0.51305	-0.635842	0.77815	0.0823206	0.325762	0.395411	1.27413	1.47212	1.26983	1.33869
RSKR_0000605600.1		-1.36646	-1.41376	-1.4123	-1.39751	1.05515	0.422251	1.7601	1.07917	0.420753	0.662758	0.104556	0.396022	0.177702	-0.147339	-0.263419	-0.0776854
RSKR_0000954600.1		-1.38916	-1.57607	-1.46869	-1.47797	0.853732	0.541455	1.43276	0.942648	-0.505125	0.192224	0.230238	-0.0275543	0.720416	0.587919	0.380298	0.562878
RSKR_0000972000.1		-1.58807	-0.743603	-1.41662	-1.24943	0.0399904	-0.813687	-0.361523	-0.378406	1.47453	0.111478	0.931831	0.839281	0.586646	0.622778	1.15624	0.788556
RSKR_0001181600.1		-0.84303	-1.59499	-1.55761	-1.33188	0.47604	-0.261488	1.0598	0.424784	1.7263	0.259769	-0.121427	0.621546	0.140096	0.888526	-0.171982	0.285546

## Sheet: C. elegans transcriptome
Pathway	Gene	z score
cGMP	daf-11	1.34704
cGMP	daf-21	1.43685
cGMP	daf-37	1.33504
cGMP	daf-38	1.3478
cGMP	gpa-2	1.38964
cGMP	gpa-3	1.36288
cGMP	srbc-64	1.5
cGMP	srbc-66	1.41421
cGMP	srg-36	-0.5
cGMP	srg-37	-0.5
cGMP	tax-2	1.45378
cGMP	tax-4	1.22474
Insulin	aap-1	0.570369
Insulin	acs-19	0.131231
Insulin	age-1	-0.53151
Insulin	akt-1	1.38911
Insulin	akt-2	1.45128
Insulin	asna-1	1.02101
Insulin	daf-15	0.225787
Insulin	daf-16	1.48643
Insulin	daf-18	-0.403842
Insulin	daf-2	-0.394187
Insulin	daf-28	-0.75439
Insulin	ddl-1	0.633304
Insulin	ftt-2	0.528578
Insulin	hsb-1	-1.01675
Insulin	hsf-1	-0.254873
Insulin	ins-1	1.46576
Insulin	ins-10	1.34885
Insulin	ins-11	1.26278
Insulin	ins-12	0.767737
Insulin	ins-13	1.32271
Insulin	ins-14	1.2383
Insulin	ins-15	1.49611
Insulin	ins-16	1.35051
Insulin	ins-17	1.48389
Insulin	ins-18	1.46435
Insulin	ins-19	-0.636601
Insulin	ins-2	1.27559
Insulin	ins-20	1.4987
Insulin	ins-21	1.49499
Insulin	ins-22	-0.50587
Insulin	ins-23	-0.909522
Insulin	ins-24	1.48958
Insulin	ins-25	1.49899
Insulin	ins-26	1.4724
Insulin	ins-27	0.764247
Insulin	ins-28	1.49945
Insulin	ins-29	1.49954
Insulin	ins-3	1.45479
Insulin	ins-30	0.88394
Insulin	ins-31	-0.417338
Insulin	ins-32	-0.848875
Insulin	ins-33	-0.849684
Insulin	ins-34	0.602989
Insulin	ins-35	0.278981
Insulin	ins-36	1.49852
Insulin	ins-37	1.40943
Insulin	ins-4	-0.871409
Insulin	ins-6	1.44623
Insulin	ins-7	0.408163
Insulin	ins-8	1.49761
Insulin	ins-9	-0.423474
Insulin	ist-1	1.33913
Insulin	ldb-1	1.19471
Insulin	ns-5	-0.942717
Insulin	par-5	-1.26127
Insulin	pdk-1	0.805706
Insulin	pitp-1	0.19948
Insulin	pptr-1	1.43537
Insulin	rle-1	0.244775
Insulin	sgk-1	-0.96045
Insulin	skn-1	1.30536
Insulin	sod-3	1.47573
Insulin	Y105E8B.9	0.392006
Steroid Hormone	daf-12	1.45975
Steroid Hormone	daf-36	1.08134
Steroid Hormone	daf-9	-0.122063
Steroid Hormone	dhs-16	-0.76673
Steroid Hormone	din-1	1.33938
Steroid Hormone	emb-8	1.48539
Steroid Hormone	gck-2	-0.59553
Steroid Hormone	hsd-1	1.47966
Steroid Hormone	lev-9	-0.200374
Steroid Hormone	lit-1	-0.937364
Steroid Hormone	ncr-1	0
Steroid Hormone	ncr-2	1.22474
Steroid Hormone	strm-1	-0.832863
Steroid Hormone	ugt-65	-0.83801
TGF-ß	bra-1	0.451359
TGF-ß	daf-1	-0.985119
TGF-ß	daf-14	1.27901
TGF-ß	daf-3	1.45341
TGF-ß	daf-4	1.06937
TGF-ß	daf-5	0.840425
TGF-ß	daf-7	0.532248
TGF-ß	daf-8	0.986623
TGF-ß	egl-4	1.41699
TGF-ß	fsn-1	-0.339684
TGF-ß	pdp-1	-0.741722
TGF-ß	scd-1	1.32217
TGF-ß	scd-2	1.34261

## Sheet: S. pal transcriptome
Pathway	Gene	Gene	SpapFLfemale2	SpapFLmale1	SpapFLmale2	ADULT MEAN	SpapiL3fromFL1	SpapiL3fromFL2	iL3 MEAN	SpapL1_L2fromFL1	SpapL1_L2fromFL2	iL1 MEAN	SpapL1_L2frompara1	SpapL1_L2frompara2	L1 MEAN	SpapParasiticfemale2
cGMP	daf-11	SPAL_0001362700.1	-0.522452	-0.560475	-0.559673	-0.547533	1.73806	2.03748	1.88777	-0.468616	-0.36934	-0.418978	-0.348457	-0.440676	-0.394567	-0.505846
cGMP	daf-21	SPAL_0000899600.1	0.551997	-0.493848	-0.496524	-0.146125	0.204448	0.152469	0.178458	-0.387635	-0.405419	-0.396527	-0.827896	-0.835612	-0.831754	2.53802
cGMP	daf-21	SPAL_0001592000.1	1.99036	0.947112	0.957758	1.29841	-1.14389	-1.15109	-1.14749	-0.395717	-0.426392	-0.411054	-0.315981	-0.382111	-0.349046	-0.0800494
cGMP	daf-37	SPAL_0001213100.1	-0.824877	-0.358965	-0.267781	-0.483874	1.71064	1.98304	1.84684	-0.427433	-0.372206	-0.39982	-0.440709	-0.152211	-0.29646	-0.849499
cGMP	daf-38	SPAL_0000888700.1	-0.764714	-0.429943	-0.50572	-0.566792	1.79421	1.97055	1.88238	-0.467037	-0.462157	-0.464597	-0.395218	-0.44303	-0.419124	-0.296939
cGMP	gpa-2	SPAL_0000465200.1	-0.771965	-0.78572	-0.881657	-0.813114	2.37611	0.949664	1.66288	0.131459	-0.0638027	0.0338281	-0.325859	-0.0525916	-0.189225	-0.575634
cGMP	gpa-3	SPAL_0000749500.1	-0.69213	-0.485222	-0.532113	-0.569822	2.15279	1.55728	1.85503	-0.267732	-0.302676	-0.285204	-0.33385	-0.365114	-0.349482	-0.73123
cGMP	tax-2	SPAL_0001119900.1	-0.689006	-0.735341	-0.584672	-0.669673	1.90677	1.79592	1.85134	-0.613683	-0.533495	-0.573589	-0.119173	-0.127378	-0.123275	-0.299939
cGMP	tax-4	SPAL_0001371800.1	-0.594836	-0.534875	-0.603835	-0.577849	1.81289	1.96411	1.8885	-0.511695	-0.415806	-0.46375	-0.373582	-0.396928	-0.385255	-0.345441
INS	aap-1	SPAL_0001698500.1	1.76241	-0.233768	-0.316598	0.404015	-0.736335	-0.747124	-0.74173	-0.535761	-0.507021	-0.521391	-0.305688	-0.3496	-0.327644	1.96948
INS	acs-19	SPAL_0000969700.1	1.04378	-0.482046	-0.498013	0.0212395	-0.734679	-0.733038	-0.733858	-0.282833	-0.286103	-0.284468	-0.234267	-0.256629	-0.245448	2.46383
INS	age-1	SPAL_0001610900.1	-0.216166	-0.697866	-0.712782	-0.542271	1.82432	1.92554	1.87493	-0.380868	-0.421673	-0.401271	-0.529116	-0.452242	-0.490679	-0.33914
INS	akt-1/akt-2	SPAL_0000605700.1	-0.302523	-0.711341	-0.730782	-0.581549	1.91577	1.81787	1.86682	-0.532936	-0.536272	-0.534604	-0.251145	-0.201255	-0.2262	-0.46738
INS	asna-1	SPAL_0001201500.1	0.0640556	1.71764	1.70726	1.16299	-0.759085	-0.845102	-0.802094	-0.550632	-0.678041	-0.614336	-0.645249	-0.58036	-0.612805	0.569507
INS	daf-15	SPAL_0001577200.1	0.107012	-0.951198	-0.930505	-0.591564	1.53414	1.55438	1.54426	-1.07023	-0.991664	-1.03095	0.266347	0.498243	0.382295	-0.0165226
INS	daf-16	SPAL_0000140300.1	-0.824477	-0.742786	-0.73413	-0.767131	1.70818	1.75508	1.73163	-0.225782	-0.227457	-0.226619	0.154138	0.17389	0.164014	-1.03666
INS	daf-18	SPAL_0000522800.1	-0.373044	-0.875278	-0.950905	-0.733076	1.71863	1.88951	1.80407	-0.561028	-0.56787	-0.564449	-0.0516812	-0.131522	-0.0916014	-0.0968125
INS	daf-2	SPAL_0000002700.1	0.0681574	-0.747624	-0.67218	-0.450549	1.81979	1.78741	1.8036	-0.781406	-0.797361	-0.789383	-0.331969	-0.348633	-0.340301	0.00382229
INS	hsf-1	SPAL_0000387400.1	-0.313509	-0.124036	-0.12025	-0.185931	1.8759	1.78933	1.83261	-0.891471	-0.823491	-0.857481	-0.554137	-0.518822	-0.53648	-0.319508
INS	ins-18	SPAL_0001557200.1	-0.649561	-0.594076	-0.560222	-0.601286	1.91202	1.83537	1.87369	-0.387757	-0.39249	-0.390124	-0.256857	-0.223268	-0.240062	-0.683151
INS	ins-19/ins-31	SPAL_0000402900.1	-0.527532	-0.281312	-0.300099	-0.369648	-0.891763	-0.856858	-0.874311	0.0909326	0.0866974	0.088815	1.67848	1.85876	1.76862	-0.85731
INS	ist-1	SPAL_0000419000.1	-0.918445	-0.629799	-0.528132	-0.692126	-0.693058	-0.833713	-0.763386	1.16139	1.11704	1.13921	1.0444	1.27569	1.16004	-0.995361
INS	ldb-1	SPAL_0000223100.1	0.659201	-1.22302	-1.38051	-0.648109	-0.0445324	-0.109868	-0.0772	0.350706	0.342476	0.346591	1.41514	1.20079	1.30796	-1.21038
INS	par-5	SPAL_0000470500.1	1.57819	0.42902	0.37824	0.795148	-1.67526	-1.74302	-1.70914	0.431982	0.322306	0.377144	0.132934	0.169877	0.151405	-0.0242661
INS	pdk-1	SPAL_0000356000.1	-0.188357	-0.931141	-0.99239	-0.703962	1.83532	1.80565	1.82048	-0.347872	-0.274159	-0.311015	-0.345684	-0.353663	-0.349673	-0.207705
INS	pitp-1	SPAL_0000770600.1	-0.523047	-0.781459	-0.841794	-0.715433	1.8652	1.80364	1.83442	-0.5445	-0.539036	-0.541768	-0.253203	-0.0354174	-0.14431	-0.150389
INS	pptr-1	SPAL_0000723700.1	0.0575925	-0.834724	-0.874251	-0.550461	1.81786	1.84442	1.83114	-0.458476	-0.486942	-0.472709	-0.377725	-0.308024	-0.342874	-0.379741
INS	rle-1	SPAL_0000569700.2	1.11994	-0.416794	-0.418293	0.0949514	0.131912	0.0162905	0.0741012	-0.631233	-0.699442	-0.665337	-0.730289	-0.708107	-0.719198	2.33601
INS	sgk-1	SPAL_0001386800.1	-0.0543354	0.159343	0.0709966	0.058668	-1.78164	-1.55339	-1.66751	0.341159	0.389914	0.365537	0.336281	0.409311	0.372796	1.68236
INS	skn-1	SPAL_0000009200.1	-0.162281	-0.887943	-0.880648	-0.643624	1.70332	1.55489	1.62911	-0.562859	-0.535052	-0.548955	-0.572827	-0.57009	-0.571459	0.913482
INS	sod-3	SPAL_0001269900.1	0.619755	0.355447	0.143163	0.372788	-1.51963	-1.55115	-1.53539	1.28721	1.20168	1.24445	-0.537853	-0.425615	-0.481734	0.42699
INS	Y105E8B.9	SPAL_0000776300.1	-0.678001	-1.33268	-1.31869	-1.10979	-0.485558	-0.355214	-0.420386	0.945184	1.28184	1.11351	0.935889	1.11344	1.02467	-0.106223
SHP	daf-12	SPAL_0001591300.1	-0.504093	-0.504013	-0.505579	-0.504562	1.90681	1.88621	1.89651	-0.461313	-0.452053	-0.456683	-0.43642	-0.426731	-0.431575	-0.502816
SHP	daf-36	SPAL_0000182600.1	-0.0583218	-1.3248	-1.2842	-0.889106	-0.553026	-0.663655	-0.60834	1.42369	1.4796	1.45164	0.426394	0.660904	0.543649	-0.106585
SHP	daf-9	SPAL_0000650300.1	-0.987743	-0.640223	-0.54492	-0.724295	-0.601248	-0.627998	-0.614623	1.69153	1.50506	1.59829	0.519213	0.590299	0.554756	-0.903968
SHP	dhs-16	SPAL_0000651500.1	-0.608935	0.304747	0.171729	-0.0441527	1.81505	1.52232	1.66869	-0.512041	-0.489713	-0.500877	-0.421332	-0.330567	-0.375949	-1.45126
SHP	emb-8	SPAL_0000907400.1	2.08141	-0.406795	-0.501856	0.390919	0.575119	0.560291	0.567705	-1.06545	-0.996127	-1.03079	-0.474817	-0.669069	-0.571943	0.897298
SHP	gck-2	SPAL_0000753000.1	1.83168	0.477243	0.345177	0.884701	0.139794	0.0489666	0.0943802	-0.760724	-0.852531	-0.806628	-1.05314	-1.28111	-1.16712	1.10464
SHP	lev-9	SPAL_0001157100.1	-0.970993	-0.263368	-0.614254	-0.616205	1.80095	1.07001	1.43548	-0.0484851	-0.0949066	-0.0716959	0.367595	0.448815	0.408205	-1.69536
SHP	lit-1	SPAL_0000218200.1	-0.94058	-1.05612	-1.1759	-1.05753	0.589125	0.678242	0.633684	0.422775	0.538371	0.480573	1.05296	1.21577	1.13437	-1.32465
SHP	lit-1	SPAL_0000999600.2	2.23066	0.0596654	0.043799	0.778041	-0.797474	-0.723155	-0.760315	-0.607239	-0.598774	-0.603007	-0.427981	-0.487725	-0.457853	1.30822
SHP	ncr-1/ncr-2	SPAL_0000479300.1	-0.179523	0.147573	-0.622889	-0.21828	2.09375	1.19456	1.64415	-1.12686	-0.793188	-0.960025	-0.463896	-0.673372	-0.568634	0.423851
SHP	strm-1	SPAL_0001624200.1	-0.667377	-0.803641	-0.780436	-0.750485	-0.785718	-0.8175	-0.801609	1.13554	1.27863	1.20708	1.10084	1.12381	1.11233	-0.784149
SHP	ugt-65	SPAL_0000464600.1	-0.423865	1.88708	1.90691	1.12337	-0.473831	-0.486256	-0.480043	-0.485871	-0.483437	-0.484654	-0.488808	-0.486303	-0.487555	-0.465617
TGF-B	bra-1	SPAL_0000266900.1	0.868021	-0.112994	0.0186916	0.257906	-0.533678	-0.532605	-0.533142	-0.564772	-0.563152	-0.563962	-0.542837	-0.568633	-0.555735	2.53196
TGF-B	daf-1	SPAL_0000386100.1	-0.314179	-0.747004	-0.702275	-0.587819	1.87613	1.87631	1.87622	-0.383346	-0.472678	-0.428012	-0.429743	-0.290786	-0.360265	-0.412422
TGF-B	daf-14	SPAL_0000002600.1	-0.724598	-0.657397	-0.73376	-0.705252	1.85915	1.79897	1.82906	-0.0977076	-0.0900011	-0.0938543	-0.218726	-0.343259	-0.280992	-0.792673
TGF-B	daf-3	SPAL_0001384500.1	-0.695123	-0.370546	-0.320901	-0.46219	1.87813	1.86555	1.87184	-0.516554	-0.56187	-0.539212	-0.284006	-0.261751	-0.272879	-0.732926
TGF-B	daf-4	SPAL_0000609900.1	-0.111163	-0.970339	-0.942396	-0.674633	1.7832	1.79818	1.79069	-0.0418667	-0.0535376	-0.0477021	-0.411102	-0.428399	-0.41975	-0.622571
TGF-B	daf-7	SPAL_0000060000.1	-0.174133	-0.367456	-0.47523	-0.33894	1.82307	1.93814	1.8806	-0.536229	-0.596349	-0.566289	-0.457283	-0.506213	-0.481748	-0.648314
TGF-B	daf-8	SPAL_0000096100.1	-0.973021	-0.870096	-0.933547	-0.925555	1.90367	1.60666	1.75516	-0.0366919	-0.0797304	-0.0582112	-0.065459	-0.109838	-0.0876487	-0.441939
TGF-B	egl-4	SPAL_0001514000.2	-0.613275	-0.667872	-0.666949	-0.649365	1.89576	1.83003	1.8629	-0.2134	-0.20967	-0.211535	-0.327065	-0.332602	-0.329834	-0.694965
TGF-B	fsn-1	SPAL_0000785600.1	0.814896	-0.773675	-0.907311	-0.288697	1.6512	1.63011	1.64066	-0.27797	-0.658742	-0.468356	-0.160736	-0.408753	-0.284745	-0.909018
TGF-B	pdp-1	SPAL_0000220200.1	0.923022	1.35567	1.19097	1.15655	0.331163	0.31432	0.322742	-1.12994	-1.19879	-1.16437	-0.995947	-0.971916	-0.983932	0.181451
TGF-B	scd-1	SPAL_0000640800.1	-0.0793779	-0.576378	-0.583352	-0.413036	1.82022	1.8559	1.83806	-0.663489	-0.661499	-0.662494	-0.594785	-0.573493	-0.584139	0.0562533
TGF-B	scd-2	SPAL_0000741500.1	-0.687908	-0.627553	-0.684333	-0.666598	-0.763188	-0.926365	-0.844777	0.81476	1.06577	0.940264	1.2292	1.46144	1.34532	-0.881822

## Sheet: Diff. exp. dauer vs J2A
test_id	gene_id	gene	locus	sample_1	sample_2	status	value_1	value_2	log2(fold_change)	test_stat	p_value	q_value
transcript:RSKR_0000006500.1	gene:RSKR_0000006500	RSKR_0000006500	RSKR_scaffold0000028:203550-204132	dauer	J2A	NOTEST	0.815592	0	-inf	0	1	1
transcript:RSKR_0000007500.1	gene:RSKR_0000007500	RSKR_0000007500	RSKR_scaffold0000028:248504-248834	dauer	J2A	NOTEST	0.774968	0	-inf	0	1	1
transcript:RSKR_0000014450.1	gene:RSKR_0000014450	RSKR_0000014450	RSKR_scaffold0000006:24358-24721	dauer	J2A	NOTEST	0.523508	0	-inf	0	1	1
transcript:RSKR_0000029000.1	gene:RSKR_0000029000	RSKR_0000029000	RSKR_scaffold0000006:458581-459652	dauer	J2A	NOTEST	0.104355	0	-inf	0	1	1
transcript:RSKR_0000045366.1	gene:RSKR_0000045366	RSKR_0000045366	RSKR_scaffold0000047:97894-98901	dauer	J2A	NOTEST	0.24769	0	-inf	0	1	1
transcript:RSKR_0000046432.1	gene:RSKR_0000046432	RSKR_0000046432	RSKR_contig0000085:9984-11334	dauer	J2A	NOTEST	0.0351126	0	-inf	0	1	1
transcript:RSKR_0000064500.1	gene:RSKR_0000064500	RSKR_0000064500	RSKR_scaffold0000038:38503-38830	dauer	J2A	NOTEST	1.02042	0	-inf	0	1	1
transcript:RSKR_0000067900.1	gene:RSKR_0000067900	RSKR_0000067900	RSKR_scaffold0000038:201211-201436	dauer	J2A	NOTEST	1.33589	0	-inf	0	1	1
transcript:RSKR_0000075775.1	gene:RSKR_0000075775	RSKR_0000075775	RSKR_contig0000117:1410-2893	dauer	J2A	NOTEST	0.0552593	0	-inf	0	1	1
transcript:RSKR_0000090600.1	gene:RSKR_0000090600	RSKR_0000090600	RSKR_scaffold0000056:6287-7313	dauer	J2A	NOTEST	0.105084	0	-inf	0	1	1
transcript:RSKR_0000091600.1	gene:RSKR_0000091600	RSKR_0000091600	RSKR_scaffold0000056:58513-60013	dauer	J2A	NOTEST	0.0580229	0	-inf	0	1	1
transcript:RSKR_0000091900.1	gene:RSKR_0000091900	RSKR_0000091900	RSKR_scaffold0000056:89345-89663	dauer	J2A	NOTEST	0.245133	0	-inf	0	1	1
transcript:RSKR_0000125200.1	gene:RSKR_0000125200	RSKR_0000125200	RSKR_scaffold0000098:14535-15182	dauer	J2A	NOTEST	0.385711	0	-inf	0	1	1
transcript:RSKR_0000126225.1	gene:RSKR_0000126225	RSKR_0000126225	RSKR_contig0000057:34680-35352	dauer	J2A	NOTEST	0.0718925	0	-inf	0	1	1
transcript:RSKR_0000126300.1	gene:RSKR_0000126300	RSKR_0000126300	RSKR_scaffold0000142:0-565	dauer	J2A	NOTEST	0.192635	0	-inf	0	1	1
transcript:RSKR_0000140350.1	gene:RSKR_0000140350	RSKR_0000140350	RSKR_contig0000067:15558-16071	dauer	J2A	NOTEST	0.693166	0	-inf	0	1	1
transcript:RSKR_0000142133.1	gene:RSKR_0000142133	RSKR_0000142133	RSKR_scaffold0000079:27852-29194	dauer	J2A	NOTEST	0.0411641	0	-inf	0	1	1
transcript:RSKR_0000170900.1	gene:RSKR_0000170900	RSKR_0000170900	RSKR_contig0000062:29528-30143	dauer	J2A	NOTEST	0.0811776	0	-inf	0	1	1
transcript:RSKR_0000171900.1	gene:RSKR_0000171900	RSKR_0000171900	RSKR_contig0000073:169-280	dauer	J2A	NOTEST	53.9855	0	-inf	0	1	1
transcript:RSKR_0000191600.1	gene:RSKR_0000191600	RSKR_0000191600	RSKR_scaffold0000045:18896-19988	dauer	J2A	NOTEST	0.267583	0	-inf	0	1	1
transcript:RSKR_0000192900.1	gene:RSKR_0000192900	RSKR_0000192900	RSKR_scaffold0000045:114701-115121	dauer	J2A	NOTEST	0.174852	0	-inf	0	1	1
transcript:RSKR_0000193850.1	gene:RSKR_0000193850	RSKR_0000193850	RSKR_scaffold0000045:165271-166601	dauer	J2A	NOTEST	0.0621627	0	-inf	0	1	1
transcript:RSKR_0000194800.1	gene:RSKR_0000194800	RSKR_0000194800	RSKR_contig0000029:5386-5728	dauer	J2A	NOTEST	0.211386	0	-inf	0	1	1
transcript:RSKR_0000207700.1	gene:RSKR_0000207700	RSKR_0000207700	RSKR_scaffold0000003:395892-396822	dauer	J2A	NOTEST	0.0947373	0	-inf	0	1	1
transcript:RSKR_0000228500.1	gene:RSKR_0000228500	RSKR_0000228500	RSKR_scaffold0000039:11143-13648	dauer	J2A	NOTEST	0.195553	0	-inf	0	1	1
transcript:RSKR_0000237100.1	gene:RSKR_0000237100	RSKR_0000237100	RSKR_contig0000030:1300-1740	dauer	J2A	NOTEST	0.41365	0	-inf	0	1	1
transcript:RSKR_0000256600.1	gene:RSKR_0000256600	RSKR_0000256600	RSKR_contig0000004:628285-628715	dauer	J2A	NOTEST	0.34479	0	-inf	0	1	1
transcript:RSKR_0000263225.1	gene:RSKR_0000263225	RSKR_0000263225	RSKR_scaffold0000069:11486-12428	dauer	J2A	NOTEST	0.25636	0	-inf	0	1	1
transcript:RSKR_0000263366.1	gene:RSKR_0000263366	RSKR_0000263366	RSKR_scaffold0000069:30386-31412	dauer	J2A	NOTEST	0.510189	0	-inf	0	1	1
transcript:RSKR_0000275850.1	gene:RSKR_0000275850	RSKR_0000275850	RSKR_contig0000002:400031-400370	dauer	J2A	NOTEST	0.215106	0	-inf	0	1	1
transcript:RSKR_0000304550.1	gene:RSKR_0000304550	RSKR_0000304550	RSKR_contig0000021:12460-13237	dauer	J2A	NOTEST	0.147979	0	-inf	0	1	1
transcript:RSKR_0000307800.1	gene:RSKR_0000307800	RSKR_0000307800	RSKR_contig0000135:3480-4307	dauer	J2A	NOTEST	0.168724	0	-inf	0	1	1
transcript:RSKR_0000314950.1	gene:RSKR_0000314950	RSKR_0000314950	RSKR_contig0000007:156646-157614	dauer	J2A	NOTEST	0.0495297	0	-inf	0	1	1
transcript:RSKR_0000335500.1	gene:RSKR_0000335500	RSKR_0000335500	RSKR_contig0000011:308099-308636	dauer	J2A	NOTEST	0.305619	0	-inf	0	1	1
transcript:RSKR_0000338900.1	gene:RSKR_0000338900	RSKR_0000338900	RSKR_scaffold0000009:67937-68420	dauer	J2A	NOTEST	0.432317	0	-inf	0	1	1
transcript:RSKR_0000340800.1	gene:RSKR_0000340800	RSKR_0000340800	RSKR_scaffold0000009:120526-120970	dauer	J2A	NOTEST	0.245133	0	-inf	0	1	1
transcript:RSKR_0000360000.1	gene:RSKR_0000360000	RSKR_0000360000	RSKR_contig0000174:1041-1483	dauer	J2A	NOTEST	0.380072	0	-inf	0	1	1
transcript:RSKR_0000367400.1	gene:RSKR_0000367400	RSKR_0000367400	RSKR_scaffold0000033:179416-179860	dauer	J2A	NOTEST	0.13246	0	-inf	0	1	1
transcript:RSKR_0000383500.1	gene:RSKR_0000383500	RSKR_0000383500	RSKR_scaffold0000017:403149-403650	dauer	J2A	NOTEST	0.109438	0	-inf	0	1	1
transcript:RSKR_0000385700.1	gene:RSKR_0000385700	RSKR_0000385700	RSKR_scaffold0000017:468943-469234	dauer	J2A	NOTEST	0.595698	0	-inf	0	1	1
transcript:RSKR_0000386600.1	gene:RSKR_0000386600	RSKR_0000386600	RSKR_scaffold0000017:497611-504470	dauer	J2A	NOTEST	0.300816	0	-inf	0	1	1
transcript:RSKR_0000386900.1	gene:RSKR_0000386900	RSKR_0000386900	RSKR_scaffold0000087:30585-31343	dauer	J2A	NOTEST	0.154955	0	-inf	0	1	1
transcript:RSKR_0000388100.1	gene:RSKR_0000388100	RSKR_0000388100	RSKR_contig0000052:39258-41523	dauer	J2A	NOTEST	0.0236427	0	-inf	0	1	1
transcript:RSKR_0000388175.1	gene:RSKR_0000388175	RSKR_0000388175	RSKR_contig0000032:1662-2791	dauer	J2A	NOTEST	0.124678	0	-inf	0	1	1
transcript:RSKR_0000404350.1	gene:RSKR_0000404350	RSKR_0000404350	RSKR_contig0000136:2705-2981	dauer	J2A	NOTEST	0.796939	0	-inf	0	1	1
transcript:RSKR_0000404400.1	gene:RSKR_0000404400	RSKR_0000404400	RSKR_contig0000136:3924-4494	dauer	J2A	NOTEST	0.090394	0	-inf	0	1	1
transcript:RSKR_0000417400.1	gene:RSKR_0000417400	RSKR_0000417400	RSKR_scaffold0000004:148667-149075	dauer	J2A	NOTEST	0.373875	0	-inf	0	1	1
transcript:RSKR_0000432000.1	gene:RSKR_0000432000	RSKR_0000432000	RSKR_scaffold0000004:616389-616662	dauer	J2A	NOTEST	1.50966	0	-inf	0	1	1
transcript:RSKR_0000449200.1	gene:RSKR_0000449200	RSKR_0000449200	RSKR_contig0000100:5943-6162	dauer	J2A	NOTEST	1.44389	0	-inf	0	1	1
transcript:RSKR_0000468600.1	gene:RSKR_0000468600	RSKR_0000468600	RSKR_scaffold0000097:14959-15376	dauer	J2A	NOTEST	0.147082	0	-inf	0	1	1
transcript:RSKR_0000468700.1	gene:RSKR_0000468700	RSKR_0000468700	RSKR_scaffold0000097:16505-17180	dauer	J2A	NOTEST	0.43718	0	-inf	0	1	1
transcript:RSKR_0000469750.1	gene:RSKR_0000469750	RSKR_0000469750	RSKR_contig0000027:6979-7571	dauer	J2A	NOTEST	0.143563	0	-inf	0	1	1
transcript:RSKR_0000471000.1	gene:RSKR_0000471000	RSKR_0000471000	RSKR_contig0000027:59909-60256	dauer	J2A	NOTEST	0.664263	0	-inf	0	1	1
transcript:RSKR_0000471900.1	gene:RSKR_0000471900	RSKR_0000471900	RSKR_contig0000185:1-337	dauer	J2A	NOTEST	0.52918	0	-inf	0	1	1
transcript:RSKR_0000472100.1	gene:RSKR_0000472100	RSKR_0000472100	RSKR_contig0000050:2395-2806	dauer	J2A	NOTEST	0.369322	0	-inf	0	1	1
transcript:RSKR_0000477200.1	gene:RSKR_0000477200	RSKR_0000477200	RSKR_contig0000092:6771-7026	dauer	J2A	NOTEST	0.810456	0	-inf	0	1	1
transcript:RSKR_0000484600.1	gene:RSKR_0000484600	RSKR_0000484600	RSKR_scaffold0000020:278569-279724	dauer	J2A	NOTEST	0.388779	0	-inf	0	1	1
transcript:RSKR_0000485833.1	gene:RSKR_0000485833	RSKR_0000485833	RSKR_scaffold0000020:323091-324205	dauer	J2A	NOTEST	0.085406	0	-inf	0	1	1
transcript:RSKR_0000497100.1	gene:RSKR_0000497100	RSKR_0000497100	RSKR_scaffold0000135:1131-3332	dauer	J2A	NOTEST	0.0456776	0	-inf	0	1	1
transcript:RSKR_0000519700.1	gene:RSKR_0000519700	RSKR_0000519700	RSKR_scaffold0000140:427-1090	dauer	J2A	NOTEST	0.0732148	0	-inf	0	1	1
transcript:RSKR_0000520450.1	gene:RSKR_0000520450	RSKR_0000520450	RSKR_contig0000070:18641-20159	dauer	J2A	NOTEST	0.125622	0	-inf	0	1	1
transcript:RSKR_0000522600.1	gene:RSKR_0000522600	RSKR_0000522600	RSKR_scaffold0000063:68066-68471	dauer	J2A	NOTEST	0.309309	0	-inf	0	1	1
transcript:RSKR_0000522950.1	gene:RSKR_0000522950	RSKR_0000522950	RSKR_scaffold0000063:88800-89134	dauer	J2A	NOTEST	0.399434	0	-inf	0	1	1
transcript:RSKR_0000523100.1	gene:RSKR_0000523100	RSKR_0000523100	RSKR_scaffold0000132:1437-1695	dauer	J2A	NOTEST	1.86722	0	-inf	0	1	1
transcript:RSKR_0000523700.1	gene:RSKR_0000523700	RSKR_0000523700	RSKR_contig0000236:160-529	dauer	J2A	NOTEST	0.819512	0	-inf	0	1	1
transcript:RSKR_0000524350.1	gene:RSKR_0000524350	RSKR_0000524350	RSKR_scaffold0000015:21012-22058	dauer	J2A	NOTEST	0.257606	0	-inf	0	1	1
transcript:RSKR_0000540700.1	gene:RSKR_0000540700	RSKR_0000540700	RSKR_scaffold0000099:10557-11883	dauer	J2A	NOTEST	0.724941	0	-inf	0	1	1
transcript:RSKR_0000547800.1	gene:RSKR_0000547800	RSKR_0000547800	RSKR_scaffold0000022:230603-231701	dauer	J2A	NOTEST	0.460299	0	-inf	0	1	1
transcript:RSKR_0000548733.1	gene:RSKR_0000548733	RSKR_0000548733	RSKR_scaffold0000022:267086-267544	dauer	J2A	NOTEST	0.581762	0	-inf	0	1	1
transcript:RSKR_0000552350.1	gene:RSKR_0000552350	RSKR_0000552350	RSKR_scaffold0000022:432499-432998	dauer	J2A	NOTEST	0.180061	0	-inf	0	1	1
transcript:RSKR_0000554500.1	gene:RSKR_0000554500	RSKR_0000554500	RSKR_scaffold0000092:32580-34005	dauer	J2A	NOTEST	0.544681	0	-inf	0	1	1
transcript:RSKR_0000557800.1	gene:RSKR_0000557800	RSKR_0000557800	RSKR_contig0000051:35824-42683	dauer	J2A	NOTEST	0.145302	0	-inf	0	1	1
transcript:RSKR_0000568033.1	gene:RSKR_0000568033	RSKR_0000568033	RSKR_scaffold0000059:6198-7172	dauer	J2A	NOTEST	0.094363	0	-inf	0	1	1
transcript:RSKR_0000568766.1	gene:RSKR_0000568766	RSKR_0000568766	RSKR_scaffold0000059:70038-71691	dauer	J2A	NOTEST	0.119777	0	-inf	0	1	1
transcript:RSKR_0000569600.1	gene:RSKR_0000569600	RSKR_0000569600	RSKR_scaffold0000108:3955-6037	dauer	J2A	NOTEST	0.0375475	0	-inf	0	1	1
transcript:RSKR_0000570332.1	gene:RSKR_0000570332	RSKR_0000570332	RSKR_contig0000111:4328-4730	dauer	J2A	NOTEST	0.156669	0	-inf	0	1	1
transcript:RSKR_0000588866.1	gene:RSKR_0000588866	RSKR_0000588866	RSKR_scaffold0000005:930677-931700	dauer	J2A	NOTEST	0.0421819	0	-inf	0	1	1
transcript:RSKR_0000610233.1	gene:RSKR_0000610233	RSKR_0000610233	RSKR_contig0000095:944-1199	dauer	J2A	NOTEST	0.411895	0	-inf	0	1	1
transcript:RSKR_0000610300.1	gene:RSKR_0000610300	RSKR_0000610300	RSKR_contig0000095:8118-9318	dauer	J2A	NOTEST	0.227063	0	-inf	0	1	1
transcript:RSKR_0000614800.1	gene:RSKR_0000614800	RSKR_0000614800	RSKR_contig0000003:168071-168515	dauer	J2A	NOTEST	0.73333	0	-inf	0	1	1
transcript:RSKR_0000616900.1	gene:RSKR_0000616900	RSKR_0000616900	RSKR_contig0000003:222375-222684	dauer	J2A	NOTEST	0.624726	0	-inf	0	1	1
transcript:RSKR_0000647550.1	gene:RSKR_0000647550	RSKR_0000647550	RSKR_scaffold0000029:246697-247024	dauer	J2A	NOTEST	0.557752	0	-inf	0	1	1
transcript:RSKR_0000658300.1	gene:RSKR_0000658300	RSKR_0000658300	RSKR_scaffold0000026:184074-184998	dauer	J2A	NOTEST	0.149629	0	-inf	0	1	1
transcript:RSKR_0000658400.1	gene:RSKR_0000658400	RSKR_0000658400	RSKR_scaffold0000026:186174-186877	dauer	J2A	NOTEST	0.23816	0	-inf	0	1	1
transcript:RSKR_0000662450.1	gene:RSKR_0000662450	RSKR_0000662450	RSKR_scaffold0000026:336025-336473	dauer	J2A	NOTEST	0.255234	0	-inf	0	1	1
transcript:RSKR_0000664333.1	gene:RSKR_0000664333	RSKR_0000664333	RSKR_scaffold0000066:30164-30647	dauer	J2A	NOTEST	0.285568	0	-inf	0	1	1
transcript:RSKR_0000666000.1	gene:RSKR_0000666000	RSKR_0000666000	RSKR_scaffold0000066:88267-88762	dauer	J2A	NOTEST	0.222959	0	-inf	0	1	1
transcript:RSKR_0000666025.1	gene:RSKR_0000666025	RSKR_0000666025	RSKR_scaffold0000066:89165-90395	dauer	J2A	NOTEST	0.0473686	0	-inf	0	1	1
transcript:RSKR_0000671650.1	gene:RSKR_0000671650	RSKR_0000671650	RSKR_scaffold0000027:182716-183156	dauer	J2A	NOTEST	0.760145	0	-inf	0	1	1
transcript:RSKR_0000675500.1	gene:RSKR_0000675500	RSKR_0000675500	RSKR_scaffold0000027:366818-367280	dauer	J2A	NOTEST	0.382968	0	-inf	0	1	1
transcript:RSKR_0000676100.1	gene:RSKR_0000676100	RSKR_0000676100	RSKR_contig0000059:12966-13191	dauer	J2A	NOTEST	0.589452	0	-inf	0	1	1
transcript:RSKR_0000676800.1	gene:RSKR_0000676800	RSKR_0000676800	RSKR_contig0000247:193-718	dauer	J2A	NOTEST	0.252118	0	-inf	0	1	1
transcript:RSKR_0000676900.1	gene:RSKR_0000676900	RSKR_0000676900	RSKR_contig0000146:752-1085	dauer	J2A	NOTEST	0.45257	0	-inf	0	1	1
transcript:RSKR_0000677600.1	gene:RSKR_0000677600	RSKR_0000677600	RSKR_scaffold0000090:34996-35720	dauer	J2A	NOTEST	0.129594	0	-inf	0	1	1
transcript:RSKR_0000686925.1	gene:RSKR_0000686925	RSKR_0000686925	RSKR_scaffold0000082:6118-7825	dauer	J2A	NOTEST	0.664263	0	-inf	0	1	1
transcript:RSKR_0000692250.1	gene:RSKR_0000692250	RSKR_0000692250	RSKR_scaffold0000023:136042-137341	dauer	J2A	NOTEST	0.148021	0	-inf	0	1	1
transcript:RSKR_0000699600.1	gene:RSKR_0000699600	RSKR_0000699600	RSKR_scaffold0000023:370691-371266	dauer	J2A	NOTEST	0.304933	0	-inf	0	1	1
transcript:RSKR_0000711900.1	gene:RSKR_0000711900	RSKR_0000711900	RSKR_contig0000113:5407-5734	dauer	J2A	NOTEST	0.557752	0	-inf	0	1	1
transcript:RSKR_0000713000.1	gene:RSKR_0000713000	RSKR_0000713000	RSKR_contig0000061:22543-23717	dauer	J2A	NOTEST	0.137812	0	-inf	0	1	1
transcript:RSKR_0000713560.1	gene:RSKR_0000713560	RSKR_0000713560	RSKR_scaffold0000046:27107-27926	dauer	J2A	NOTEST	0.0648638	0	-inf	0	1	1
transcript:RSKR_0000725400.1	gene:RSKR_0000725400	RSKR_0000725400	RSKR_scaffold0000016:270987-271665	dauer	J2A	NOTEST	0.33158	0	-inf	0	1	1
transcript:RSKR_0000727000.1	gene:RSKR_0000727000	RSKR_0000727000	RSKR_scaffold0000016:337484-338733	dauer	J2A	NOTEST	0.190036	0	-inf	0	1	1
transcript:RSKR_0000767400.1	gene:RSKR_0000767400	RSKR_0000767400	RSKR_scaffold0000001:1663602-1664379	dauer	J2A	NOTEST	0.0593809	0	-inf	0	1	1
transcript:RSKR_0000827700.1	gene:RSKR_0000827700	RSKR_0000827700	RSKR_scaffold0000001:4783910-4784279	dauer	J2A	NOTEST	0.374602	0	-inf	0	1	1
transcript:RSKR_0000846800.1	gene:RSKR_0000846800	RSKR_0000846800	RSKR_scaffold0000001:5772825-5773973	dauer	J2A	NOTEST	0.0387593	0	-inf	0	1	1
transcript:RSKR_0000856200.1	gene:RSKR_0000856200	RSKR_0000856200	RSKR_scaffold0000001:6264351-6265499	dauer	J2A	NOTEST	0.0387593	0	-inf	0	1	1
transcript:RSKR_0000859460.1	gene:RSKR_0000859460	RSKR_0000859460	RSKR_scaffold0000001:6411427-6412485	dauer	J2A	NOTEST	0.240059	0	-inf	0	1	1
transcript:RSKR_0000859950.1	gene:RSKR_0000859950	RSKR_0000859950	RSKR_scaffold0000001:6446688-6447045	dauer	J2A	NOTEST	0.194507	0	-inf	0	1	1
transcript:RSKR_0000878300.1	gene:RSKR_0000878300	RSKR_0000878300	RSKR_scaffold0000057:76784-77235	dauer	J2A	NOTEST	0.191441	0	-inf	0	1	1
transcript:RSKR_0000878433.1	gene:RSKR_0000878433	RSKR_0000878433	RSKR_scaffold0000057:88261-91261	dauer	J2A	NOTEST	0.62581	0	-inf	0	1	1
transcript:RSKR_0000880800.1	gene:RSKR_0000880800	RSKR_0000880800	RSKR_scaffold0000062:0-237	dauer	J2A	NOTEST	0.947889	0	-inf	0	1	1
transcript:RSKR_0000883133.1	gene:RSKR_0000883133	RSKR_0000883133	RSKR_contig0000076:5340-6246	dauer	J2A	NOTEST	0.104346	0	-inf	0	1	1
transcript:RSKR_0000885250.1	gene:RSKR_0000885250	RSKR_0000885250	RSKR_scaffold0000060:87720-88076	dauer	J2A	NOTEST	0.600765	0	-inf	0	1	1
transcript:RSKR_0000888200.1	gene:RSKR_0000888200	RSKR_0000888200	RSKR_scaffold0000034:82831-84501	dauer	J2A	NOTEST	0.0247706	0	-inf	0	1	1
transcript:RSKR_0000891100.1	gene:RSKR_0000891100	RSKR_0000891100	RSKR_scaffold0000034:191818-192202	dauer	J2A	NOTEST	0.16993	0	-inf	0	1	1
transcript:RSKR_0000894725.1	gene:RSKR_0000894725	RSKR_0000894725	RSKR_scaffold0000034:307335-307960	dauer	J2A	NOTEST	0.442341	0	-inf	0	1	1
transcript:RSKR_0000908200.1	gene:RSKR_0000908200	RSKR_0000908200	RSKR_scaffold0000044:35781-36126	dauer	J2A	NOTEST	0.693353	0	-inf	0	1	1
transcript:RSKR_0000909000.1	gene:RSKR_0000909000	RSKR_0000909000	RSKR_scaffold0000044:65192-67065	dauer	J2A	NOTEST	0.0235031	0	-inf	0	1	1
transcript:RSKR_0000913825.1	gene:RSKR_0000913825	RSKR_0000913825	RSKR_scaffold0000110:17795-18675	dauer	J2A	NOTEST	0.164122	0	-inf	0	1	1
transcript:RSKR_0000925300.1	gene:RSKR_0000925300	RSKR_0000925300	RSKR_contig0000009:137624-137867	dauer	J2A	NOTEST	2.58751	0	-inf	0	1	1
transcript:RSKR_0000930450.1	gene:RSKR_0000930450	RSKR_0000930450	RSKR_contig0000009:314798-315261	dauer	J2A	NOTEST	0.185581	0	-inf	0	1	1
transcript:RSKR_0000945700.1	gene:RSKR_0000945700	RSKR_0000945700	RSKR_scaffold0000031:254653-258199	dauer	J2A	NOTEST	0.0580524	0	-inf	0	1	1
transcript:RSKR_0000947300.1	gene:RSKR_0000947300	RSKR_0000947300	RSKR_scaffold0000031:333876-337422	dauer	J2A	NOTEST	0.0344837	0	-inf	0	1	1
transcript:RSKR_0000950400.1	gene:RSKR_0000950400	RSKR_0000950400	RSKR_scaffold0000018:105548-105863	dauer	J2A	NOTEST	1.50513	0	-inf	0	1	1
transcript:RSKR_0000960400.1	gene:RSKR_0000960400	RSKR_0000960400	RSKR_contig0000015:26370-27409	dauer	J2A	NOTEST	0.0927525	0	-inf	0	1	1
transcript:RSKR_0000966900.1	gene:RSKR_0000966900	RSKR_0000966900	RSKR_scaffold0000032:6766-7390	dauer	J2A	NOTEST	0.087098	0	-inf	0	1	1
transcript:RSKR_0000969266.1	gene:RSKR_0000969266	RSKR_0000969266	RSKR_scaffold0000032:82810-83017	dauer	J2A	NOTEST	3.03241	0	-inf	0	1	1
transcript:RSKR_0000985400.1	gene:RSKR_0000985400	RSKR_0000985400	RSKR_contig0000088:1-2022	dauer	J2A	NOTEST	0.127583	0	-inf	0	1	1
transcript:RSKR_0000985950.1	gene:RSKR_0000985950	RSKR_0000985950	RSKR_contig0000060:21888-23848	dauer	J2A	NOTEST	0.0429403	0	-inf	0	1	1
transcript:RSKR_0000988100.1	gene:RSKR_0000988100	RSKR_0000988100	RSKR_contig0000010:64198-64873	dauer	J2A	NOTEST	0.0932159	0	-inf	0	1	1
transcript:RSKR_0000990100.1	gene:RSKR_0000990100	RSKR_0000990100	RSKR_contig0000010:135609-136574	dauer	J2A	NOTEST	0.102284	0	-inf	0	1	1
transcript:RSKR_0000997550.1	gene:RSKR_0000997550	RSKR_0000997550	RSKR_contig0000010:377441-378207	dauer	J2A	NOTEST	0.549303	0	-inf	0	1	1
transcript:RSKR_0001003700.1	gene:RSKR_0001003700	RSKR_0001003700	RSKR_scaffold0000019:144877-145237	dauer	J2A	NOTEST	0.191441	0	-inf	0	1	1
transcript:RSKR_0001015100.1	gene:RSKR_0001015100	RSKR_0001015100	RSKR_scaffold0000052:86976-87505	dauer	J2A	NOTEST	0.233123	0	-inf	0	1	1
transcript:RSKR_0001016000.1	gene:RSKR_0001016000	RSKR_0001016000	RSKR_scaffold0000052:150929-151589	dauer	J2A	NOTEST	0.0736664	0	-inf	0	1	1
transcript:RSKR_0001025800.1	gene:RSKR_0001025800	RSKR_0001025800	RSKR_contig0000008:327835-328108	dauer	J2A	NOTEST	0.346296	0	-inf	0	1	1
transcript:RSKR_0001030360.1	gene:RSKR_0001030360	RSKR_0001030360	RSKR_scaffold0000014:30873-32328	dauer	J2A	NOTEST	0.405229	0	-inf	0	1	1
transcript:RSKR_0001035900.1	gene:RSKR_0001035900	RSKR_0001035900	RSKR_scaffold0000014:275480-275989	dauer	J2A	NOTEST	0.121689	0	-inf	0	1	1
transcript:RSKR_0001057420.1	gene:RSKR_0001057420	RSKR_0001057420	RSKR_scaffold0000073:30553-32555	dauer	J2A	NOTEST	0.0256209	0	-inf	0	1	1
transcript:RSKR_0001059866.1	gene:RSKR_0001059866	RSKR_0001059866	RSKR_scaffold0000010:68253-68694	dauer	J2A	NOTEST	0.133941	0	-inf	0	1	1
transcript:RSKR_0001071500.1	gene:RSKR_0001071500	RSKR_0001071500	RSKR_scaffold0000010:420830-421265	dauer	J2A	NOTEST	0.33649	0	-inf	0	1	1
transcript:RSKR_0001078325.1	gene:RSKR_0001078325	RSKR_0001078325	RSKR_contig0000082:11447-11963	dauer	J2A	NOTEST	0.104647	0	-inf	0	1	1
transcript:RSKR_0001078700.1	gene:RSKR_0001078700	RSKR_0001078700	RSKR_scaffold0000051:16337-16607	dauer	J2A	NOTEST	0.355846	0	-inf	0	1	1
transcript:RSKR_0001079400.1	gene:RSKR_0001079400	RSKR_0001079400	RSKR_scaffold0000051:53657-55578	dauer	J2A	NOTEST	0.264855	0	-inf	0	1	1
transcript:RSKR_0001084700.1	gene:RSKR_0001084700	RSKR_0001084700	RSKR_scaffold0000041:148573-149487	dauer	J2A	NOTEST	0.0612069	0	-inf	0	1	1
transcript:RSKR_0001086000.1	gene:RSKR_0001086000	RSKR_0001086000	RSKR_scaffold0000041:235271-236373	dauer	J2A	NOTEST	0.185581	0	-inf	0	1	1
transcript:RSKR_0001091100.1	gene:RSKR_0001091100	RSKR_0001091100	RSKR_scaffold0000040:189119-189400	dauer	J2A	NOTEST	1.05538	0	-inf	0	1	1
transcript:RSKR_0001103925.1	gene:RSKR_0001103925	RSKR_0001103925	RSKR_contig0000072:21618-25964	dauer	J2A	NOTEST	0.0828998	0	-inf	0	1	1
transcript:RSKR_0001110400.1	gene:RSKR_0001110400	RSKR_0001110400	RSKR_scaffold0000024:205123-205680	dauer	J2A	NOTEST	0.258612	0	-inf	0	1	1
transcript:RSKR_0001117200.1	gene:RSKR_0001117200	RSKR_0001117200	RSKR_contig0000110:6406-6748	dauer	J2A	NOTEST	0.211386	0	-inf	0	1	1
transcript:RSKR_0001119000.1	gene:RSKR_0001119000	RSKR_0001119000	RSKR_scaffold0000002:14700-15033	dauer	J2A	NOTEST	2.10228	0	-inf	0	1	1
transcript:RSKR_0001120666.1	gene:RSKR_0001120666	RSKR_0001120666	RSKR_scaffold0000002:74731-75063	dauer	J2A	NOTEST	0.486479	0	-inf	0	1	1
transcript:RSKR_0001138300.1	gene:RSKR_0001138300	RSKR_0001138300	RSKR_scaffold0000002:784895-785438	dauer	J2A	NOTEST	0.540817	0	-inf	0	1	1
transcript:RSKR_0001149550.1	gene:RSKR_0001149550	RSKR_0001149550	RSKR_scaffold0000002:1245780-1246162	dauer	J2A	NOTEST	1.16529	0	-inf	0	1	1
transcript:RSKR_0001184064.1	gene:RSKR_0001184064	RSKR_0001184064	RSKR_scaffold0000084:226-1394	dauer	J2A	NOTEST	0.042482	0	-inf	0	1	1
transcript:RSKR_0001185600.1	gene:RSKR_0001185600	RSKR_0001185600	RSKR_scaffold0000111:12938-13046	dauer	J2A	NOTEST	129.498	0	-inf	0	1	1
transcript:RSKR_0000000100.1	gene:RSKR_0000000100	RSKR_0000000100	RSKR_contig0000170:0-312	dauer	J2A	NOTEST	0	0.18339	inf	0	1	1
transcript:RSKR_0000000200.1	gene:RSKR_0000000200	RSKR_0000000200	RSKR_contig0000118:1357-1793	dauer	J2A	NOTEST	0	0.132797	inf	0	1	1
transcript:RSKR_0000005700.1	gene:RSKR_0000005700	RSKR_0000005700	RSKR_scaffold0000028:186080-186323	dauer	J2A	NOTEST	0	0.321429	inf	0	1	1
transcript:RSKR_0000007450.1	gene:RSKR_0000007450	RSKR_0000007450	RSKR_scaffold0000028:247483-247939	dauer	J2A	NOTEST	0	0.446903	inf	0	1	1
transcript:RSKR_0000010400.1	gene:RSKR_0000010400	RSKR_0000010400	RSKR_scaffold0000117:1152-1895	dauer	J2A	NOTEST	0	0.163653	inf	0	1	1
transcript:RSKR_0000010550.1	gene:RSKR_0000010550	RSKR_0000010550	RSKR_scaffold0000117:7775-8519	dauer	J2A	NOTEST	0	0.188173	inf	0	1	1
transcript:RSKR_0000010900.1	gene:RSKR_0000010900	RSKR_0000010900	RSKR_scaffold0000094:16959-17244	dauer	J2A	NOTEST	0	0.290881	inf	0	1	1
transcript:RSKR_0000011250.1	gene:RSKR_0000011250	RSKR_0000011250	RSKR_contig0000023:6035-7423	dauer	J2A	NOTEST	0	0.799944	inf	0	1	1
transcript:RSKR_0000011400.1	gene:RSKR_0000011400	RSKR_0000011400	RSKR_contig0000023:9120-10213	dauer	J2A	OK	0	2.33172	inf	-nan	0.21975	0.306746
transcript:RSKR_0000015650.1	gene:RSKR_0000015650	RSKR_0000015650	RSKR_scaffold0000006:44892-45729	dauer	J2A	NOTEST	0	0.531233	inf	0	1	1
transcript:RSKR_0000016050.1	gene:RSKR_0000016050	RSKR_0000016050	RSKR_scaffold0000006:73406-74764	dauer	J2A	NOTEST	0	0.068345	inf	0	1	1
transcript:RSKR_0000025550.1	gene:RSKR_0000025550	RSKR_0000025550	RSKR_scaffold0000006:367158-367506	dauer	J2A	NOTEST	0	0.149195	inf	0	1	1
transcript:RSKR_0000030133.1	gene:RSKR_0000030133	RSKR_0000030133	RSKR_scaffold0000006:502753-503308	dauer	J2A	NOTEST	0	0.293263	inf	0	1	1
transcript:RSKR_0000032600.1	gene:RSKR_0000032600	RSKR_0000032600	RSKR_scaffold0000006:584504-585785	dauer	J2A	NOTEST	0	0.0599111	inf	0	1	1
transcript:RSKR_0000035000.1	gene:RSKR_0000035000	RSKR_0000035000	RSKR_scaffold0000006:654590-654996	dauer	J2A	NOTEST	0	0.19177	inf	0	1	1
transcript:RSKR_0000044050.1	gene:RSKR_0000044050	RSKR_0000044050	RSKR_scaffold0000047:22520-22980	dauer	J2A	OK	0	3.44716	inf	-nan	5e-05	0.000212825
transcript:RSKR_0000044800.1	gene:RSKR_0000044800	RSKR_0000044800	RSKR_scaffold0000047:68625-69033	dauer	J2A	NOTEST	0	0.488721	inf	0	1	1
transcript:RSKR_0000045933.1	gene:RSKR_0000045933	RSKR_0000045933	RSKR_scaffold0000047:143588-144138	dauer	J2A	NOTEST	0	0.122577	inf	0	1	1
transcript:RSKR_0000046250.1	gene:RSKR_0000046250	RSKR_0000046250	RSKR_scaffold0000047:171585-173264	dauer	J2A	NOTEST	0	0.4041	inf	0	1	1
transcript:RSKR_0000046325.1	gene:RSKR_0000046325	RSKR_0000046325	RSKR_scaffold0000047:187301-187547	dauer	J2A	NOTEST	0	1.56879	inf	0	1	1
transcript:RSKR_0000046400.1	gene:RSKR_0000046400	RSKR_0000046400	RSKR_contig0000085:5117-6564	dauer	J2A	NOTEST	0	0.142309	inf	0	1	1
transcript:RSKR_0000053350.1	gene:RSKR_0000053350	RSKR_0000053350	RSKR_scaffold0000025:173190-173532	dauer	J2A	NOTEST	0	0.269512	inf	0	1	1
transcript:RSKR_0000057800.1	gene:RSKR_0000057800	RSKR_0000057800	RSKR_scaffold0000025:326295-326607	dauer	J2A	OK	0	3.78849	inf	-nan	5e-05	0.000212825
transcript:RSKR_0000059050.1	gene:RSKR_0000059050	RSKR_0000059050	RSKR_scaffold0000025:392250-392619	dauer	J2A	NOTEST	0	0.134495	inf	0	1	1
transcript:RSKR_0000062500.1	gene:RSKR_0000062500	RSKR_0000062500	RSKR_scaffold0000053:103576-103894	dauer	J2A	OK	0	1.65358	inf	-nan	0.02395	0.0485585
transcript:RSKR_0000070450.1	gene:RSKR_0000070450	RSKR_0000070450	RSKR_scaffold0000043:16703-21683	dauer	J2A	NOTEST	0	0.185503	inf	0	1	1
transcript:RSKR_0000070600.1	gene:RSKR_0000070600	RSKR_0000070600	RSKR_scaffold0000043:27305-27813	dauer	J2A	NOTEST	0	0.0926161	inf	0	1	1
transcript:RSKR_0000071350.1	gene:RSKR_0000071350	RSKR_0000071350	RSKR_scaffold0000043:76419-76791	dauer	J2A	NOTEST	0	0.960939	inf	0	1	1
transcript:RSKR_0000073300.1	gene:RSKR_0000073300	RSKR_0000073300	RSKR_scaffold0000043:155382-156231	dauer	J2A	NOTEST	0	0.0943657	inf	0	1	1
transcript:RSKR_0000073850.1	gene:RSKR_0000073850	RSKR_0000073850	RSKR_scaffold0000043:176981-179463	dauer	J2A	NOTEST	0	0.485841	inf	0	1	1
transcript:RSKR_0000074850.1	gene:RSKR_0000074850	RSKR_0000074850	RSKR_scaffold0000043:216202-216562	dauer	J2A	NOTEST	0	0.183182	inf	0	1	1
transcript:RSKR_0000075800.1	gene:RSKR_0000075800	RSKR_0000075800	RSKR_contig0000117:4039-5416	dauer	J2A	NOTEST	0	0.0814968	inf	0	1	1
transcript:RSKR_0000079800.1	gene:RSKR_0000079800	RSKR_0000079800	RSKR_scaffold0000049:168458-170200	dauer	J2A	NOTEST	0	0.0254326	inf	0	1	1
transcript:RSKR_0000080850.1	gene:RSKR_0000080850	RSKR_0000080850	RSKR_contig0000013:42223-43076	dauer	J2A	NOTEST	0	0.0779495	inf	0	1	1
transcript:RSKR_0000080900.1	gene:RSKR_0000080900	RSKR_0000080900	RSKR_contig0000013:43712-45554	dauer	J2A	NOTEST	0	1.29636	inf	0	1	1
transcript:RSKR_0000087933.1	gene:RSKR_0000087933	RSKR_0000087933	RSKR_contig0000013:244594-244930	dauer	J2A	OK	0	4.09706	inf	-nan	5e-05	0.000212825
transcript:RSKR_0000088700.1	gene:RSKR_0000088700	RSKR_0000088700	RSKR_contig0000013:273788-274454	dauer	J2A	NOTEST	0	0.0560267	inf	0	1	1
transcript:RSKR_0000090100.1	gene:RSKR_0000090100	RSKR_0000090100	RSKR_contig0000040:48472-48817	dauer	J2A	NOTEST	0	0.151558	inf	0	1	1
transcript:RSKR_0000090800.1	gene:RSKR_0000090800	RSKR_0000090800	RSKR_scaffold0000056:8763-9297	dauer	J2A	NOTEST	0	0.0979764	inf	0	1	1
transcript:RSKR_0000091800.1	gene:RSKR_0000091800	RSKR_0000091800	RSKR_scaffold0000056:86226-87957	dauer	J2A	NOTEST	0	0.042774	inf	0	1	1
transcript:RSKR_0000092500.1	gene:RSKR_0000092500	RSKR_0000092500	RSKR_contig0000154:1-670	dauer	J2A	NOTEST	0	0.271617	inf	0	1	1
transcript:RSKR_0000092800.1	gene:RSKR_0000092800	RSKR_0000092800	RSKR_scaffold0000008:424-1724	dauer	J2A	NOTEST	0	0.468722	inf	0	1	1
transcript:RSKR_0000101750.1	gene:RSKR_0000101750	RSKR_0000101750	RSKR_scaffold0000008:262723-263252	dauer	J2A	NOTEST	0	0.57164	inf	0	1	1
transcript:RSKR_0000109000.1	gene:RSKR_0000109000	RSKR_0000109000	RSKR_scaffold0000008:476854-477338	dauer	J2A	NOTEST	0	0.211425	inf	0	1	1
transcript:RSKR_0000121600.1	gene:RSKR_0000121600	RSKR_0000121600	RSKR_scaffold0000074:4158-4956	dauer	J2A	NOTEST	0	0.111931	inf	0	1	1
transcript:RSKR_0000125300.1	gene:RSKR_0000125300	RSKR_0000125300	RSKR_scaffold0000098:15435-16254	dauer	J2A	NOTEST	0	0.24662	inf	0	1	1
transcript:RSKR_0000125500.1	gene:RSKR_0000125500	RSKR_0000125500	RSKR_scaffold0000098:23637-24260	dauer	J2A	NOTEST	0	0.0685595	inf	0	1	1
transcript:RSKR_0000127200.1	gene:RSKR_0000127200	RSKR_0000127200	RSKR_contig0000006:27062-28125	dauer	J2A	NOTEST	0	0.125088	inf	0	1	1
transcript:RSKR_0000127233.1	gene:RSKR_0000127233	RSKR_0000127233	RSKR_contig0000006:33265-33687	dauer	J2A	NOTEST	0	0.318404	inf	0	1	1
transcript:RSKR_0000129050.1	gene:RSKR_0000129050	RSKR_0000129050	RSKR_contig0000006:95406-95727	dauer	J2A	OK	0	7.146	inf	-nan	5e-05	0.000212825
transcript:RSKR_0000130450.1	gene:RSKR_0000130450	RSKR_0000130450	RSKR_contig0000006:189094-189795	dauer	J2A	NOTEST	0	0.144344	inf	0	1	1
transcript:RSKR_0000131300.1	gene:RSKR_0000131300	RSKR_0000131300	RSKR_contig0000006:230391-239613	dauer	J2A	NOTEST	0	0.285452	inf	0	1	1
transcript:RSKR_0000140700.1	gene:RSKR_0000140700	RSKR_0000140700	RSKR_contig0000067:24624-24965	dauer	J2A	NOTEST	0	0.480594	inf	0	1	1
transcript:RSKR_0000140750.1	gene:RSKR_0000140750	RSKR_0000140750	RSKR_contig0000067:26381-27457	dauer	J2A	NOTEST	0	0.064947	inf	0	1	1
transcript:RSKR_0000144250.1	gene:RSKR_0000144250	RSKR_0000144250	RSKR_scaffold0000011:60027-60270	dauer	J2A	NOTEST	0	1.17564	inf	0	1	1
transcript:RSKR_0000158700.1	gene:RSKR_0000158700	RSKR_0000158700	RSKR_scaffold0000011:505561-508543	dauer	J2A	NOTEST	0	0.0133725	inf	0	1	1
transcript:RSKR_0000159400.1	gene:RSKR_0000159400	RSKR_0000159400	RSKR_scaffold0000011:533397-533915	dauer	J2A	NOTEST	0	1.10278	inf	0	1	1
transcript:RSKR_0000168400.1	gene:RSKR_0000168400	RSKR_0000168400	RSKR_contig0000045:2924-3542	dauer	J2A	NOTEST	0	0.141857	inf	0	1	1
transcript:RSKR_0000168600.1	gene:RSKR_0000168600	RSKR_0000168600	RSKR_contig0000045:14108-14964	dauer	J2A	NOTEST	0	0.151352	inf	0	1	1
transcript:RSKR_0000169200.1	gene:RSKR_0000169200	RSKR_0000169200	RSKR_contig0000045:33071-33587	dauer	J2A	NOTEST	0	0.308805	inf	0	1	1
transcript:RSKR_0000169900.1	gene:RSKR_0000169900	RSKR_0000169900	RSKR_contig0000288:1-562	dauer	J2A	NOTEST	0	0.728335	inf	0	1	1
transcript:RSKR_0000169975.1	gene:RSKR_0000169975	RSKR_0000169975	RSKR_contig0000081:1470-3462	dauer	J2A	NOTEST	0	0.0405529	inf	0	1	1
transcript:RSKR_0000170300.1	gene:RSKR_0000170300	RSKR_0000170300	RSKR_contig0000062:1442-2323	dauer	J2A	NOTEST	0	0.306707	inf	0	1	1
transcript:RSKR_0000170400.1	gene:RSKR_0000170400	RSKR_0000170400	RSKR_contig0000062:3803-4456	dauer	J2A	NOTEST	0	0.164451	inf	0	1	1
transcript:RSKR_0000170500.1	gene:RSKR_0000170500	RSKR_0000170500	RSKR_contig0000062:5310-6012	dauer	J2A	NOTEST	0	0.150141	inf	0	1	1
transcript:RSKR_0000173200.1	gene:RSKR_0000173200	RSKR_0000173200	RSKR_contig0000036:24957-25968	dauer	J2A	NOTEST	0	0.298489	inf	0	1	1
transcript:RSKR_0000175200.1	gene:RSKR_0000175200	RSKR_0000175200	RSKR_contig0000033:70161-70411	dauer	J2A	NOTEST	0	0.686464	inf	0	1	1
transcript:RSKR_0000191800.1	gene:RSKR_0000191800	RSKR_0000191800	RSKR_scaffold0000045:25140-26492	dauer	J2A	NOTEST	0	0.482036	inf	0	1	1
transcript:RSKR_0000192950.1	gene:RSKR_0000192950	RSKR_0000192950	RSKR_scaffold0000045:115550-117221	dauer	J2A	NOTEST	0	0.0242341	inf	0	1	1
transcript:RSKR_0000193000.1	gene:RSKR_0000193000	RSKR_0000193000	RSKR_scaffold0000045:118311-119500	dauer	J2A	NOTEST	0	0.21278	inf	0	1	1
transcript:RSKR_0000193200.1	gene:RSKR_0000193200	RSKR_0000193200	RSKR_scaffold0000045:122459-122974	dauer	J2A	NOTEST	0	0.117843	inf	0	1	1
transcript:RSKR_0000193750.1	gene:RSKR_0000193750	RSKR_0000193750	RSKR_scaffold0000045:162688-163715	dauer	J2A	NOTEST	0	0.0433424	inf	0	1	1
transcript:RSKR_0000196266.1	gene:RSKR_0000196266	RSKR_0000196266	RSKR_contig0000029:82115-83807	dauer	J2A	NOTEST	0	0.584139	inf	0	1	1
transcript:RSKR_0000202400.1	gene:RSKR_0000202400	RSKR_0000202400	RSKR_scaffold0000003:225940-226548	dauer	J2A	NOTEST	0	0.20587	inf	0	1	1
transcript:RSKR_0000207400.1	gene:RSKR_0000207400	RSKR_0000207400	RSKR_scaffold0000003:383291-384687	dauer	J2A	NOTEST	0	0.562864	inf	0	1	1
transcript:RSKR_0000221900.1	gene:RSKR_0000221900	RSKR_0000221900	RSKR_scaffold0000003:893506-893794	dauer	J2A	NOTEST	0	0.284284	inf	0	1	1
transcript:RSKR_0000225000.1	gene:RSKR_0000225000	RSKR_0000225000	RSKR_scaffold0000003:1007717-1008167	dauer	J2A	NOTEST	0	0.454032	inf	0	1	1
transcript:RSKR_0000228200.1	gene:RSKR_0000228200	RSKR_0000228200	RSKR_scaffold0000003:1147958-1148360	dauer	J2A	NOTEST	0	0.955084	inf	0	1	1
transcript:RSKR_0000228325.1	gene:RSKR_0000228325	RSKR_0000228325	RSKR_scaffold0000003:1152770-1152998	dauer	J2A	NOTEST	0	0.762595	inf	0	1	1
transcript:RSKR_0000228375.1	gene:RSKR_0000228375	RSKR_0000228375	RSKR_scaffold0000039:508-1672	dauer	J2A	NOTEST	0	0.123744	inf	0	1	1
transcript:RSKR_0000228466.1	gene:RSKR_0000228466	RSKR_0000228466	RSKR_scaffold0000039:9728-10321	dauer	J2A	NOTEST	0	0.477742	inf	0	1	1
transcript:RSKR_0000234733.1	gene:RSKR_0000234733	RSKR_0000234733	RSKR_scaffold0000039:232799-233189	dauer	J2A	NOTEST	0	1.4732	inf	0	1	1
transcript:RSKR_0000236000.1	gene:RSKR_0000236000	RSKR_0000236000	RSKR_scaffold0000083:11844-12474	dauer	J2A	NOTEST	0	0.397073	inf	0	1	1
transcript:RSKR_0000236933.1	gene:RSKR_0000236933	RSKR_0000236933	RSKR_scaffold0000083:39718-40780	dauer	J2A	NOTEST	0	0.40636	inf	0	1	1
transcript:RSKR_0000239100.1	gene:RSKR_0000239100	RSKR_0000239100	RSKR_contig0000084:1929-6992	dauer	J2A	NOTEST	0	0.00754313	inf	0	1	1
transcript:RSKR_0000239150.1	gene:RSKR_0000239150	RSKR_0000239150	RSKR_contig0000084:7467-7979	dauer	J2A	NOTEST	0	0.580696	inf	0	1	1
transcript:RSKR_0000245950.1	gene:RSKR_0000245950	RSKR_0000245950	RSKR_contig0000004:222129-222501	dauer	J2A	NOTEST	0	0.345698	inf	0	1	1
transcript:RSKR_0000252650.1	gene:RSKR_0000252650	RSKR_0000252650	RSKR_contig0000004:478389-478824	dauer	J2A	NOTEST	0	0.297366	inf	0	1	1
transcript:RSKR_0000259800.1	gene:RSKR_0000259800	RSKR_0000259800	RSKR_scaffold0000064:78505-85284	dauer	J2A	NOTEST	0	0.0173945	inf	0	1	1
transcript:RSKR_0000260700.1	gene:RSKR_0000260700	RSKR_0000260700	RSKR_scaffold0000055:15731-16688	dauer	J2A	NOTEST	0	0.127548	inf	0	1	1
transcript:RSKR_0000261300.1	gene:RSKR_0000261300	RSKR_0000261300	RSKR_scaffold0000055:53956-54313	dauer	J2A	NOTEST	0	0.808489	inf	0	1	1
transcript:RSKR_0000263275.1	gene:RSKR_0000263275	RSKR_0000263275	RSKR_scaffold0000069:16545-17148	dauer	J2A	NOTEST	0	0.229152	inf	0	1	1
transcript:RSKR_0000266450.1	gene:RSKR_0000266450	RSKR_0000266450	RSKR_contig0000002:69186-69862	dauer	J2A	NOTEST	0	0.096428	inf	0	1	1
transcript:RSKR_0000284800.1	gene:RSKR_0000284800	RSKR_0000284800	RSKR_contig0000002:633186-633512	dauer	J2A	NOTEST	0	1.16094	inf	0	1	1
transcript:RSKR_0000289300.1	gene:RSKR_0000289300	RSKR_0000289300	RSKR_contig0000002:760793-761048	dauer	J2A	NOTEST	0	0.377389	inf	0	1	1
transcript:RSKR_0000290150.1	gene:RSKR_0000290150	RSKR_0000290150	RSKR_scaffold0000035:38529-39103	dauer	J2A	OK	0	4.16916	inf	-nan	5e-05	0.000212825
transcript:RSKR_0000295166.1	gene:RSKR_0000295166	RSKR_0000295166	RSKR_scaffold0000035:278949-279363	dauer	J2A	NOTEST	0	0.288603	inf	0	1	1
transcript:RSKR_0000296200.1	gene:RSKR_0000296200	RSKR_0000296200	RSKR_contig0000024:0-521	dauer	J2A	NOTEST	0	0.404155	inf	0	1	1
transcript:RSKR_0000300600.1	gene:RSKR_0000300600	RSKR_0000300600	RSKR_contig0000038:53054-53459	dauer	J2A	NOTEST	0	0.299201	inf	0	1	1
transcript:RSKR_0000304200.1	gene:RSKR_0000304200	RSKR_0000304200	RSKR_scaffold0000106:16288-17632	dauer	J2A	NOTEST	0	0.0299172	inf	0	1	1
transcript:RSKR_0000305650.1	gene:RSKR_0000305650	RSKR_0000305650	RSKR_contig0000021:56941-58144	dauer	J2A	NOTEST	0	0.0351117	inf	0	1	1
transcript:RSKR_0000306800.1	gene:RSKR_0000306800	RSKR_0000306800	RSKR_contig0000021:125407-126271	dauer	J2A	NOTEST	0	0.0403305	inf	0	1	1
transcript:RSKR_0000307500.1	gene:RSKR_0000307500	RSKR_0000307500	RSKR_scaffold0000088:10944-14012	dauer	J2A	NOTEST	0	0.209204	inf	0	1	1
transcript:RSKR_0000308600.1	gene:RSKR_0000308600	RSKR_0000308600	RSKR_contig0000289:0-339	dauer	J2A	NOTEST	0	0.370745	inf	0	1	1
transcript:RSKR_0000309650.1	gene:RSKR_0000309650	RSKR_0000309650	RSKR_scaffold0000100:15224-15494	dauer	J2A	NOTEST	0	0.328803	inf	0	1	1
transcript:RSKR_0000309700.1	gene:RSKR_0000309700	RSKR_0000309700	RSKR_scaffold0000100:20943-23632	dauer	J2A	NOTEST	0	0.0423609	inf	0	1	1
transcript:RSKR_0000310000.1	gene:RSKR_0000310000	RSKR_0000310000	RSKR_contig0000213:1123-1468	dauer	J2A	NOTEST	0	1.42639	inf	0	1	1
transcript:RSKR_0000324600.1	gene:RSKR_0000324600	RSKR_0000324600	RSKR_contig0000025:83912-84194	dauer	J2A	NOTEST	0	0.297778	inf	0	1	1
transcript:RSKR_0000332600.1	gene:RSKR_0000332600	RSKR_0000332600	RSKR_contig0000011:201576-202610	dauer	J2A	NOTEST	0	0.161722	inf	0	1	1
transcript:RSKR_0000332800.1	gene:RSKR_0000332800	RSKR_0000332800	RSKR_contig0000011:208465-208973	dauer	J2A	OK	0	1.62645	inf	-nan	0.00015	0.000581159
transcript:RSKR_0000336600.1	gene:RSKR_0000336600	RSKR_0000336600	RSKR_contig0000149:3940-4246	dauer	J2A	NOTEST	0	0.250074	inf	0	1	1
transcript:RSKR_0000345600.1	gene:RSKR_0000345600	RSKR_0000345600	RSKR_scaffold0000009:304453-305742	dauer	J2A	NOTEST	0	0.0649413	inf	0	1	1
transcript:RSKR_0000359900.1	gene:RSKR_0000359900	RSKR_0000359900	RSKR_contig0000174:275-622	dauer	J2A	NOTEST	0	1.2338	inf	0	1	1
transcript:RSKR_0000362900.1	gene:RSKR_0000362900	RSKR_0000362900	RSKR_scaffold0000033:52027-52467	dauer	J2A	NOTEST	0	0.591861	inf	0	1	1
transcript:RSKR_0000370400.1	gene:RSKR_0000370400	RSKR_0000370400	RSKR_scaffold0000033:282875-283974	dauer	J2A	NOTEST	0	0.0726438	inf	0	1	1
transcript:RSKR_0000387400.1	gene:RSKR_0000387400	RSKR_0000387400	RSKR_scaffold0000115:6201-11080	dauer	J2A	NOTEST	0	0.0506505	inf	0	1	1
transcript:RSKR_0000387600.1	gene:RSKR_0000387600	RSKR_0000387600	RSKR_contig0000052:3961-5185	dauer	J2A	NOTEST	0	0.0737119	inf	0	1	1
transcript:RSKR_0000389800.1	gene:RSKR_0000389800	RSKR_0000389800	RSKR_contig0000032:80297-80619	dauer	J2A	NOTEST	0	1.90692	inf	0	1	1
transcript:RSKR_0000390000.1	gene:RSKR_0000390000	RSKR_0000390000	RSKR_scaffold0000089:7073-8713	dauer	J2A	NOTEST	0	0.309446	inf	0	1	1
transcript:RSKR_0000394136.1	gene:RSKR_0000394136	RSKR_0000394136	RSKR_contig0000046:53366-53918	dauer	J2A	NOTEST	0	0.0787936	inf	0	1	1
transcript:RSKR_0000401600.1	gene:RSKR_0000401600	RSKR_0000401600	RSKR_contig0000026:25048-25396	dauer	J2A	NOTEST	0	0.344006	inf	0	1	1
transcript:RSKR_0000402900.1	gene:RSKR_0000402900	RSKR_0000402900	RSKR_contig0000026:61996-63016	dauer	J2A	NOTEST	0	0.0330381	inf	0	1	1
transcript:RSKR_0000404600.1	gene:RSKR_0000404600	RSKR_0000404600	RSKR_contig0000114:2186-2570	dauer	J2A	NOTEST	0	0.16361	inf	0	1	1
transcript:RSKR_0000404800.1	gene:RSKR_0000404800	RSKR_0000404800	RSKR_contig0000114:6058-6603	dauer	J2A	NOTEST	0	0.0944567	inf	0	1	1
transcript:RSKR_0000410700.1	gene:RSKR_0000410700	RSKR_0000410700	RSKR_scaffold0000030:248547-248991	dauer	J2A	NOTEST	0	0.25811	inf	0	1	1
transcript:RSKR_0000413000.1	gene:RSKR_0000413000	RSKR_0000413000	RSKR_scaffold0000080:43416-46147	dauer	J2A	NOTEST	0	0.160212	inf	0	1	1
transcript:RSKR_0000414700.1	gene:RSKR_0000414700	RSKR_0000414700	RSKR_scaffold0000004:70157-70619	dauer	J2A	NOTEST	0	1.36761	inf	0	1	1
transcript:RSKR_0000414750.1	gene:RSKR_0000414750	RSKR_0000414750	RSKR_scaffold0000004:73316-73676	dauer	J2A	NOTEST	0	0.332504	inf	0	1	1
transcript:RSKR_0000420566.1	gene:RSKR_0000420566	RSKR_0000420566	RSKR_scaffold0000004:252931-253452	dauer	J2A	NOTEST	0	0.870941	inf	0	1	1
transcript:RSKR_0000424150.1	gene:RSKR_0000424150	RSKR_0000424150	RSKR_scaffold0000004:344529-344849	dauer	J2A	NOTEST	0	0.777538	inf	0	1	1
transcript:RSKR_0000432250.1	gene:RSKR_0000432250	RSKR_0000432250	RSKR_scaffold0000004:622954-623419	dauer	J2A	NOTEST	0	0.305396	inf	0	1	1
transcript:RSKR_0000432300.1	gene:RSKR_0000432300	RSKR_0000432300	RSKR_scaffold0000004:623759-624356	dauer	J2A	NOTEST	0	0.301876	inf	0	1	1
transcript:RSKR_0000439750.1	gene:RSKR_0000439750	RSKR_0000439750	RSKR_scaffold0000004:837308-837757	dauer	J2A	NOTEST	0	0.856145	inf	0	1	1
transcript:RSKR_0000447600.1	gene:RSKR_0000447600	RSKR_0000447600	RSKR_scaffold0000004:1109541-1109894	dauer	J2A	NOTEST	0	0.245135	inf	0	1	1
transcript:RSKR_0000448900.1	gene:RSKR_0000448900	RSKR_0000448900	RSKR_contig0000100:695-1571	dauer	J2A	NOTEST	0	0.549658	inf	0	1	1
transcript:RSKR_0000456150.1	gene:RSKR_0000456150	RSKR_0000456150	RSKR_scaffold0000012:154890-155193	dauer	J2A	NOTEST	0	1.28829	inf	0	1	1
transcript:RSKR_0000468800.1	gene:RSKR_0000468800	RSKR_0000468800	RSKR_scaffold0000097:17867-18639	dauer	J2A	NOTEST	0	0.0591668	inf	0	1	1
transcript:RSKR_0000469400.1	gene:RSKR_0000469400	RSKR_0000469400	RSKR_scaffold0000097:28167-28521	dauer	J2A	NOTEST	0	1.0005	inf	0	1	1
transcript:RSKR_0000469850.1	gene:RSKR_0000469850	RSKR_0000469850	RSKR_contig0000027:12914-14505	dauer	J2A	NOTEST	0	0.0843919	inf	0	1	1
transcript:RSKR_0000470050.1	gene:RSKR_0000470050	RSKR_0000470050	RSKR_contig0000027:27639-29355	dauer	J2A	NOTEST	0	0.244221	inf	0	1	1
transcript:RSKR_0000472200.1	gene:RSKR_0000472200	RSKR_0000472200	RSKR_contig0000050:9249-9746	dauer	J2A	NOTEST	0	0.223412	inf	0	1	1
transcript:RSKR_0000473200.1	gene:RSKR_0000473200	RSKR_0000473200	RSKR_contig0000096:1-1457	dauer	J2A	NOTEST	0	0.122715	inf	0	1	1
transcript:RSKR_0000474800.1	gene:RSKR_0000474800	RSKR_0000474800	RSKR_scaffold0000081:46681-47020	dauer	J2A	NOTEST	0	0.204534	inf	0	1	1
transcript:RSKR_0000483200.1	gene:RSKR_0000483200	RSKR_0000483200	RSKR_scaffold0000020:209985-210561	dauer	J2A	NOTEST	0	0.176153	inf	0	1	1
transcript:RSKR_0000484333.1	gene:RSKR_0000484333	RSKR_0000484333	RSKR_scaffold0000020:271394-271694	dauer	J2A	OK	0	3.27469	inf	-nan	0.0002	0.000755684
transcript:RSKR_0000486050.1	gene:RSKR_0000486050	RSKR_0000486050	RSKR_scaffold0000020:349468-350517	dauer	J2A	NOTEST	0	0.119939	inf	0	1	1
transcript:RSKR_0000489400.1	gene:RSKR_0000489400	RSKR_0000489400	RSKR_scaffold0000127:572-1988	dauer	J2A	NOTEST	0	0.0874667	inf	0	1	1
transcript:RSKR_0000489500.1	gene:RSKR_0000489500	RSKR_0000489500	RSKR_scaffold0000127:4266-5910	dauer	J2A	NOTEST	0	0.127705	inf	0	1	1
transcript:RSKR_0000490050.1	gene:RSKR_0000490050	RSKR_0000490050	RSKR_contig0000064:5622-7859	dauer	J2A	NOTEST	0	0.185959	inf	0	1	1
transcript:RSKR_0000491575.1	gene:RSKR_0000491575	RSKR_0000491575	RSKR_scaffold0000095:859-1168	dauer	J2A	NOTEST	0	0.245135	inf	0	1	1
transcript:RSKR_0000491950.1	gene:RSKR_0000491950	RSKR_0000491950	RSKR_scaffold0000095:13641-13854	dauer	J2A	NOTEST	0	2.80769	inf	0	1	1
transcript:RSKR_0000492150.1	gene:RSKR_0000492150	RSKR_0000492150	RSKR_scaffold0000095:20124-20490	dauer	J2A	NOTEST	0	0.355735	inf	0	1	1
transcript:RSKR_0000506050.1	gene:RSKR_0000506050	RSKR_0000506050	RSKR_contig0000001:320503-321100	dauer	J2A	NOTEST	0	0.0814968	inf	0	1	1
transcript:RSKR_0000509500.1	gene:RSKR_0000509500	RSKR_0000509500	RSKR_contig0000001:464514-464742	dauer	J2A	OK	0	3.98215	inf	-nan	0.02395	0.0485585
transcript:RSKR_0000517800.1	gene:RSKR_0000517800	RSKR_0000517800	RSKR_contig0000001:716515-717145	dauer	J2A	NOTEST	0	0.198536	inf	0	1	1
transcript:RSKR_0000520800.1	gene:RSKR_0000520800	RSKR_0000520800	RSKR_contig0000104:2269-3510	dauer	J2A	NOTEST	0	0.0697122	inf	0	1	1
transcript:RSKR_0000522450.1	gene:RSKR_0000522450	RSKR_0000522450	RSKR_scaffold0000063:52783-53815	dauer	J2A	NOTEST	0	0.256578	inf	0	1	1
transcript:RSKR_0000532400.1	gene:RSKR_0000532400	RSKR_0000532400	RSKR_scaffold0000015:413605-414001	dauer	J2A	NOTEST	0	0.521106	inf	0	1	1
transcript:RSKR_0000535000.1	gene:RSKR_0000535000	RSKR_0000535000	RSKR_contig0000121:2804-6068	dauer	J2A	NOTEST	0	0.0591747	inf	0	1	1
transcript:RSKR_0000536600.1	gene:RSKR_0000536600	RSKR_0000536600	RSKR_contig0000022:44599-50044	dauer	J2A	NOTEST	0	0.0440902	inf	0	1	1
transcript:RSKR_0000542750.1	gene:RSKR_0000542750	RSKR_0000542750	RSKR_scaffold0000022:38570-39596	dauer	J2A	NOTEST	0	0.265334	inf	0	1	1
transcript:RSKR_0000543200.1	gene:RSKR_0000543200	RSKR_0000543200	RSKR_scaffold0000022:58606-59014	dauer	J2A	NOTEST	0	0.147792	inf	0	1	1
transcript:RSKR_0000543400.1	gene:RSKR_0000543400	RSKR_0000543400	RSKR_scaffold0000022:61719-62013	dauer	J2A	NOTEST	0	1.08667	inf	0	1	1
transcript:RSKR_0000547000.1	gene:RSKR_0000547000	RSKR_0000547000	RSKR_scaffold0000022:190921-191266	dauer	J2A	NOTEST	0	1.3147	inf	0	1	1
transcript:RSKR_0000547100.1	gene:RSKR_0000547100	RSKR_0000547100	RSKR_scaffold0000022:191456-191972	dauer	J2A	NOTEST	0	0.781993	inf	0	1	1
transcript:RSKR_0000547600.1	gene:RSKR_0000547600	RSKR_0000547600	RSKR_scaffold0000022:225024-227198	dauer	J2A	NOTEST	0	0.0528678	inf	0	1	1
transcript:RSKR_0000548500.1	gene:RSKR_0000548500	RSKR_0000548500	RSKR_scaffold0000022:257500-258652	dauer	J2A	NOTEST	0	0.040334	inf	0	1	1
transcript:RSKR_0000549100.1	gene:RSKR_0000549100	RSKR_0000549100	RSKR_scaffold0000022:282914-283421	dauer	J2A	NOTEST	0	0.0814968	inf	0	1	1
transcript:RSKR_0000551300.1	gene:RSKR_0000551300	RSKR_0000551300	RSKR_scaffold0000022:387179-389627	dauer	J2A	NOTEST	0	0.164485	inf	0	1	1
transcript:RSKR_0000553500.1	gene:RSKR_0000553500	RSKR_0000553500	RSKR_scaffold0000136:3462-3583	dauer	J2A	NOTEST	0	10.4783	inf	0	1	1
transcript:RSKR_0000554900.1	gene:RSKR_0000554900	RSKR_0000554900	RSKR_scaffold0000101:7823-8141	dauer	J2A	NOTEST	0	0.231396	inf	0	1	1
transcript:RSKR_0000568300.1	gene:RSKR_0000568300	RSKR_0000568300	RSKR_scaffold0000059:30634-31099	dauer	J2A	NOTEST	0	0.277848	inf	0	1	1
transcript:RSKR_0000569816.1	gene:RSKR_0000569816	RSKR_0000569816	RSKR_scaffold0000108:16362-16698	dauer	J2A	NOTEST	0	0.376927	inf	0	1	1
transcript:RSKR_0000571250.1	gene:RSKR_0000571250	RSKR_0000571250	RSKR_scaffold0000005:43341-43760	dauer	J2A	NOTEST	0	0.428664	inf	0	1	1
transcript:RSKR_0000573550.1	gene:RSKR_0000573550	RSKR_0000573550	RSKR_scaffold0000005:147675-149181	dauer	J2A	NOTEST	0	0.223709	inf	0	1	1
transcript:RSKR_0000574800.1	gene:RSKR_0000574800	RSKR_0000574800	RSKR_scaffold0000005:213091-214079	dauer	J2A	NOTEST	0	0.139437	inf	0	1	1
transcript:RSKR_0000585800.1	gene:RSKR_0000585800	RSKR_0000585800	RSKR_scaffold0000005:755596-756229	dauer	J2A	NOTEST	0	0.15534	inf	0	1	1
transcript:RSKR_0000590400.1	gene:RSKR_0000590400	RSKR_0000590400	RSKR_scaffold0000068:49992-50646	dauer	J2A	NOTEST	0	0.192997	inf	0	1	1
transcript:RSKR_0000596233.1	gene:RSKR_0000596233	RSKR_0000596233	RSKR_scaffold0000013:66092-67006	dauer	J2A	NOTEST	0	0.261613	inf	0	1	1
transcript:RSKR_0000597450.1	gene:RSKR_0000597450	RSKR_0000597450	RSKR_scaffold0000013:138828-139476	dauer	J2A	NOTEST	0	0.186305	inf	0	1	1
transcript:RSKR_0000636700.1	gene:RSKR_0000636700	RSKR_0000636700	RSKR_scaffold0000037:242686-242954	dauer	J2A	NOTEST	0	0.395806	inf	0	1	1
transcript:RSKR_0000638175.1	gene:RSKR_0000638175	RSKR_0000638175	RSKR_scaffold0000070:47-400	dauer	J2A	NOTEST	0	0.245135	inf	0	1	1
transcript:RSKR_0000640533.1	gene:RSKR_0000640533	RSKR_0000640533	RSKR_scaffold0000070:75489-75864	dauer	J2A	NOTEST	0	0.832871	inf	0	1	1
transcript:RSKR_0000642500.1	gene:RSKR_0000642500	RSKR_0000642500	RSKR_scaffold0000029:69194-70239	dauer	J2A	NOTEST	0	0.0361836	inf	0	1	1
transcript:RSKR_0000642800.1	gene:RSKR_0000642800	RSKR_0000642800	RSKR_scaffold0000029:77507-78621	dauer	J2A	NOTEST	0	0.128853	inf	0	1	1
transcript:RSKR_0000646700.1	gene:RSKR_0000646700	RSKR_0000646700	RSKR_scaffold0000029:224987-225230	dauer	J2A	NOTEST	0	1.60275	inf	0	1	1
transcript:RSKR_0000648050.1	gene:RSKR_0000648050	RSKR_0000648050	RSKR_scaffold0000029:266282-266492	dauer	J2A	NOTEST	0	0.654764	inf	0	1	1
transcript:RSKR_0000648300.1	gene:RSKR_0000648300	RSKR_0000648300	RSKR_scaffold0000029:272542-272836	dauer	J2A	NOTEST	0	0.413845	inf	0	1	1
transcript:RSKR_0000650700.1	gene:RSKR_0000650700	RSKR_0000650700	RSKR_scaffold0000029:345832-347077	dauer	J2A	NOTEST	0	0.112365	inf	0	1	1
transcript:RSKR_0000650800.1	gene:RSKR_0000650800	RSKR_0000650800	RSKR_scaffold0000105:544-1118	dauer	J2A	OK	0	5.28606	inf	-nan	5e-05	0.000212825
transcript:RSKR_0000655200.1	gene:RSKR_0000655200	RSKR_0000655200	RSKR_scaffold0000026:72368-72740	dauer	J2A	NOTEST	0	0.662343	inf	0	1	1
transcript:RSKR_0000655450.1	gene:RSKR_0000655450	RSKR_0000655450	RSKR_scaffold0000026:86538-87089	dauer	J2A	NOTEST	0	0.246603	inf	0	1	1
transcript:RSKR_0000659450.1	gene:RSKR_0000659450	RSKR_0000659450	RSKR_scaffold0000026:223372-223648	dauer	J2A	NOTEST	0	0.312556	inf	0	1	1
transcript:RSKR_0000662200.1	gene:RSKR_0000662200	RSKR_0000662200	RSKR_scaffold0000026:327650-328939	dauer	J2A	NOTEST	0	0.104732	inf	0	1	1
transcript:RSKR_0000663876.1	gene:RSKR_0000663876	RSKR_0000663876	RSKR_scaffold0000066:4126-5411	dauer	J2A	NOTEST	0	0.103613	inf	0	1	1
transcript:RSKR_0000663900.1	gene:RSKR_0000663900	RSKR_0000663900	RSKR_scaffold0000066:11459-12081	dauer	J2A	NOTEST	0	0.0891415	inf	0	1	1
transcript:RSKR_0000665900.1	gene:RSKR_0000665900	RSKR_0000665900	RSKR_scaffold0000066:83593-84058	dauer	J2A	NOTEST	0	0.607807	inf	0	1	1
transcript:RSKR_0000665950.1	gene:RSKR_0000665950	RSKR_0000665950	RSKR_scaffold0000066:85486-86960	dauer	J2A	NOTEST	0	0.0654142	inf	0	1	1
transcript:RSKR_0000666300.1	gene:RSKR_0000666300	RSKR_0000666300	RSKR_contig0000152:842-1505	dauer	J2A	NOTEST	0	0.072832	inf	0	1	1
transcript:RSKR_0000667066.1	gene:RSKR_0000667066	RSKR_0000667066	RSKR_scaffold0000027:32507-36160	dauer	J2A	NOTEST	0	0.0799934	inf	0	1	1
transcript:RSKR_0000674866.1	gene:RSKR_0000674866	RSKR_0000674866	RSKR_scaffold0000027:313807-314859	dauer	J2A	NOTEST	0	0.0861398	inf	0	1	1
transcript:RSKR_0000675625.1	gene:RSKR_0000675625	RSKR_0000675625	RSKR_scaffold0000027:373127-373361	dauer	J2A	NOTEST	0	1.65634	inf	0	1	1
transcript:RSKR_0000675700.1	gene:RSKR_0000675700	RSKR_0000675700	RSKR_contig0000204:0-1624	dauer	J2A	NOTEST	0	0.0250123	inf	0	1	1
transcript:RSKR_0000677566.1	gene:RSKR_0000677566	RSKR_0000677566	RSKR_scaffold0000090:25543-25939	dauer	J2A	NOTEST	0	0.155301	inf	0	1	1
transcript:RSKR_0000678200.1	gene:RSKR_0000678200	RSKR_0000678200	RSKR_contig0000012:11871-12432	dauer	J2A	NOTEST	0	0.592068	inf	0	1	1
transcript:RSKR_0000678800.1	gene:RSKR_0000678800	RSKR_0000678800	RSKR_contig0000012:27334-27616	dauer	J2A	NOTEST	0	0.595556	inf	0	1	1
transcript:RSKR_0000681300.1	gene:RSKR_0000681300	RSKR_0000681300	RSKR_contig0000012:109636-110925	dauer	J2A	NOTEST	0	0.956756	inf	0	1	1
transcript:RSKR_0000686033.1	gene:RSKR_0000686033	RSKR_0000686033	RSKR_contig0000012:294030-294462	dauer	J2A	NOTEST	0	0.127314	inf	0	1	1
transcript:RSKR_0000686150.1	gene:RSKR_0000686150	RSKR_0000686150	RSKR_contig0000012:300924-301344	dauer	J2A	NOTEST	0	0.108462	inf	0	1	1
transcript:RSKR_0000687000.2	gene:RSKR_0000687000	RSKR_0000687000	RSKR_scaffold0000082:17987-18897	dauer	J2A	NOTEST	0	0.103178	inf	0	1	1
transcript:RSKR_0000687900.1	gene:RSKR_0000687900	RSKR_0000687900	RSKR_contig0000223:331-1144	dauer	J2A	NOTEST	0	0.056093	inf	0	1	1
transcript:RSKR_0000697350.1	gene:RSKR_0000697350	RSKR_0000697350	RSKR_scaffold0000023:309669-310343	dauer	J2A	NOTEST	0	0.0843919	inf	0	1	1
transcript:RSKR_0000699000.1	gene:RSKR_0000699000	RSKR_0000699000	RSKR_scaffold0000023:358017-358254	dauer	J2A	NOTEST	0	1.37042	inf	0	1	1
transcript:RSKR_0000700200.1	gene:RSKR_0000700200	RSKR_0000700200	RSKR_scaffold0000023:398931-402592	dauer	J2A	NOTEST	0	0.106529	inf	0	1	1
transcript:RSKR_0000702000.1	gene:RSKR_0000702000	RSKR_0000702000	RSKR_scaffold0000072:54089-54527	dauer	J2A	NOTEST	0	0.240146	inf	0	1	1
transcript:RSKR_0000703100.1	gene:RSKR_0000703100	RSKR_0000703100	RSKR_contig0000107:7125-7508	dauer	J2A	NOTEST	0	0.164568	inf	0	1	1
transcript:RSKR_0000705050.1	gene:RSKR_0000705050	RSKR_0000705050	RSKR_scaffold0000042:77146-77569	dauer	J2A	NOTEST	0	0.139363	inf	0	1	1
transcript:RSKR_0000710700.1	gene:RSKR_0000710700	RSKR_0000710700	RSKR_contig0000044:7548-8915	dauer	J2A	NOTEST	0	0.0245139	inf	0	1	1
transcript:RSKR_0000713100.1	gene:RSKR_0000713100	RSKR_0000713100	RSKR_contig0000061:24010-25051	dauer	J2A	NOTEST	0	0.0339834	inf	0	1	1
transcript:RSKR_0000714133.1	gene:RSKR_0000714133	RSKR_0000714133	RSKR_scaffold0000046:51915-52604	dauer	J2A	NOTEST	0	1.2606	inf	0	1	1
transcript:RSKR_0000715450.1	gene:RSKR_0000715450	RSKR_0000715450	RSKR_scaffold0000046:111789-112335	dauer	J2A	NOTEST	0	0.246668	inf	0	1	1
transcript:RSKR_0000716550.1	gene:RSKR_0000716550	RSKR_0000716550	RSKR_scaffold0000046:178699-179119	dauer	J2A	NOTEST	0	0.467176	inf	0	1	1
transcript:RSKR_0000717200.1	gene:RSKR_0000717200	RSKR_0000717200	RSKR_contig0000218:681-1001	dauer	J2A	NOTEST	0	0.237102	inf	0	1	1
transcript:RSKR_0000728800.1	gene:RSKR_0000728800	RSKR_0000728800	RSKR_scaffold0000016:398624-399420	dauer	J2A	NOTEST	0	0.264828	inf	0	1	1
transcript:RSKR_0000730000.1	gene:RSKR_0000730000	RSKR_0000730000	RSKR_scaffold0000016:434192-435528	dauer	J2A	NOTEST	0	0.455924	inf	0	1	1
transcript:RSKR_0000731100.1	gene:RSKR_0000731100	RSKR_0000731100	RSKR_scaffold0000016:456327-457404	dauer	J2A	NOTEST	0	0.19482	inf	0	1	1
transcript:RSKR_0000737600.1	gene:RSKR_0000737600	RSKR_0000737600	RSKR_scaffold0000001:178507-179490	dauer	J2A	NOTEST	0	0.109206	inf	0	1	1
transcript:RSKR_0000742300.1	gene:RSKR_0000742300	RSKR_0000742300	RSKR_scaffold0000001:432905-433593	dauer	J2A	NOTEST	0	0.066172	inf	0	1	1
transcript:RSKR_0000745300.1	gene:RSKR_0000745300	RSKR_0000745300	RSKR_scaffold0000001:628173-629025	dauer	J2A	NOTEST	0	0.522716	inf	0	1	1
transcript:RSKR_0000748700.1	gene:RSKR_0000748700	RSKR_0000748700	RSKR_scaffold0000001:773219-773957	dauer	J2A	NOTEST	0	0.165063	inf	0	1	1
transcript:RSKR_0000757300.1	gene:RSKR_0000757300	RSKR_0000757300	RSKR_scaffold0000001:1226815-1227287	dauer	J2A	NOTEST	0	1.09283	inf	0	1	1
transcript:RSKR_0000757800.1	gene:RSKR_0000757800	RSKR_0000757800	RSKR_scaffold0000001:1255625-1256090	dauer	J2A	NOTEST	0	0.551993	inf	0	1	1
transcript:RSKR_0000792100.1	gene:RSKR_0000792100	RSKR_0000792100	RSKR_scaffold0000001:2899798-2900074	dauer	J2A	OK	0	3.29795	inf	-nan	0.00045	0.00154605
transcript:RSKR_0000792350.1	gene:RSKR_0000792350	RSKR_0000792350	RSKR_scaffold0000001:2914138-2914729	dauer	J2A	NOTEST	0	0.308413	inf	0	1	1
transcript:RSKR_0000801450.1	gene:RSKR_0000801450	RSKR_0000801450	RSKR_scaffold0000001:3349794-3350040	dauer	J2A	NOTEST	0	1.15522	inf	0	1	1
transcript:RSKR_0000813500.1	gene:RSKR_0000813500	RSKR_0000813500	RSKR_scaffold0000001:4051029-4051660	dauer	J2A	NOTEST	0	0.140972	inf	0	1	1
transcript:RSKR_0000818600.1	gene:RSKR_0000818600	RSKR_0000818600	RSKR_scaffold0000001:4309499-4309850	dauer	J2A	NOTEST	0	1.17215	inf	0	1	1
transcript:RSKR_0000821550.1	gene:RSKR_0000821550	RSKR_0000821550	RSKR_scaffold0000001:4460277-4460804	dauer	J2A	NOTEST	0	0.0883132	inf	0	1	1
transcript:RSKR_0000827400.1	gene:RSKR_0000827400	RSKR_0000827400	RSKR_scaffold0000001:4774776-4775244	dauer	J2A	NOTEST	0	0.541488	inf	0	1	1
transcript:RSKR_0000849325.1	gene:RSKR_0000849325	RSKR_0000849325	RSKR_scaffold0000001:5912267-5912820	dauer	J2A	NOTEST	0	0.211215	inf	0	1	1
transcript:RSKR_0000850425.1	gene:RSKR_0000850425	RSKR_0000850425	RSKR_scaffold0000001:5956022-5956400	dauer	J2A	NOTEST	0	0.168104	inf	0	1	1
transcript:RSKR_0000852200.1	gene:RSKR_0000852200	RSKR_0000852200	RSKR_scaffold0000001:6070334-6071070	dauer	J2A	NOTEST	0	0.179966	inf	0	1	1
transcript:RSKR_0000868700.1	gene:RSKR_0000868700	RSKR_0000868700	RSKR_scaffold0000001:6918909-6919215	dauer	J2A	NOTEST	0	0.250074	inf	0	1	1
transcript:RSKR_0000870300.1	gene:RSKR_0000870300	RSKR_0000870300	RSKR_scaffold0000001:7029639-7030415	dauer	J2A	NOTEST	0	0.151777	inf	0	1	1
transcript:RSKR_0000874150.1	gene:RSKR_0000874150	RSKR_0000874150	RSKR_scaffold0000001:7187085-7187921	dauer	J2A	NOTEST	0	0.482463	inf	0	1	1
transcript:RSKR_0000876900.1	gene:RSKR_0000876900	RSKR_0000876900	RSKR_scaffold0000057:31507-31918	dauer	J2A	NOTEST	0	0.146026	inf	0	1	1
transcript:RSKR_0000877500.1	gene:RSKR_0000877500	RSKR_0000877500	RSKR_scaffold0000057:53031-53817	dauer	J2A	NOTEST	0	0.146539	inf	0	1	1
transcript:RSKR_0000877800.1	gene:RSKR_0000877800	RSKR_0000877800	RSKR_scaffold0000057:58131-58689	dauer	J2A	NOTEST	0	0.282942	inf	0	1	1
transcript:RSKR_0000878100.1	gene:RSKR_0000878100	RSKR_0000878100	RSKR_scaffold0000057:68844-69591	dauer	J2A	NOTEST	0	0.494748	inf	0	1	1
transcript:RSKR_0000878850.1	gene:RSKR_0000878850	RSKR_0000878850	RSKR_scaffold0000057:118312-118801	dauer	J2A	NOTEST	0	0.0859179	inf	0	1	1
transcript:RSKR_0000882100.1	gene:RSKR_0000882100	RSKR_0000882100	RSKR_scaffold0000062:88053-88641	dauer	J2A	NOTEST	0	0.153995	inf	0	1	1
transcript:RSKR_0000882500.1	gene:RSKR_0000882500	RSKR_0000882500	RSKR_contig0000069:3386-4764	dauer	J2A	NOTEST	0	0.0799934	inf	0	1	1
transcript:RSKR_0000883425.1	gene:RSKR_0000883425	RSKR_0000883425	RSKR_scaffold0000123:8684-9263	dauer	J2A	NOTEST	0	0.581762	inf	0	1	1
transcript:RSKR_0000883650.1	gene:RSKR_0000883650	RSKR_0000883650	RSKR_scaffold0000060:5996-6402	dauer	J2A	NOTEST	0	0.913983	inf	0	1	1
transcript:RSKR_0000884550.1	gene:RSKR_0000884550	RSKR_0000884550	RSKR_scaffold0000060:52801-53477	dauer	J2A	NOTEST	0	0.197805	inf	0	1	1
transcript:RSKR_0000884633.1	gene:RSKR_0000884633	RSKR_0000884633	RSKR_scaffold0000060:62182-62485	dauer	J2A	NOTEST	0	0.644143	inf	0	1	1
transcript:RSKR_0000885000.1	gene:RSKR_0000885000	RSKR_0000885000	RSKR_scaffold0000060:75637-80818	dauer	J2A	NOTEST	0	0.0270118	inf	0	1	1
transcript:RSKR_0000888100.1	gene:RSKR_0000888100	RSKR_0000888100	RSKR_scaffold0000034:81709-82287	dauer	J2A	NOTEST	0	0.158905	inf	0	1	1
transcript:RSKR_0000894900.1	gene:RSKR_0000894900	RSKR_0000894900	RSKR_contig0000201:66-699	dauer	J2A	NOTEST	0	0.219065	inf	0	1	1
transcript:RSKR_0000900600.1	gene:RSKR_0000900600	RSKR_0000900600	RSKR_scaffold0000021:179547-179751	dauer	J2A	NOTEST	0	0.72098	inf	0	1	1
transcript:RSKR_0000903100.1	gene:RSKR_0000903100	RSKR_0000903100	RSKR_scaffold0000021:293929-294275	dauer	J2A	NOTEST	0	1.0366	inf	0	1	1
transcript:RSKR_0000905150.1	gene:RSKR_0000905150	RSKR_0000905150	RSKR_scaffold0000021:381674-381935	dauer	J2A	NOTEST	0	0.640734	inf	0	1	1
transcript:RSKR_0000908400.1	gene:RSKR_0000908400	RSKR_0000908400	RSKR_scaffold0000044:38075-39948	dauer	J2A	NOTEST	0	0.0184998	inf	0	1	1
transcript:RSKR_0000908900.1	gene:RSKR_0000908900	RSKR_0000908900	RSKR_scaffold0000044:60895-64182	dauer	J2A	NOTEST	0	0.0185103	inf	0	1	1
transcript:RSKR_0000917650.1	gene:RSKR_0000917650	RSKR_0000917650	RSKR_contig0000014:142147-142396	dauer	J2A	NOTEST	0	2.04262	inf	0	1	1
transcript:RSKR_0000918600.1	gene:RSKR_0000918600	RSKR_0000918600	RSKR_contig0000014:173613-174366	dauer	J2A	NOTEST	0	0.174831	inf	0	1	1
transcript:RSKR_0000933633.1	gene:RSKR_0000933633	RSKR_0000933633	RSKR_scaffold0000054:6723-7848	dauer	J2A	NOTEST	0	0.349394	inf	0	1	1
transcript:RSKR_0000936800.1	gene:RSKR_0000936800	RSKR_0000936800	RSKR_scaffold0000054:106569-106971	dauer	J2A	NOTEST	0	0.116423	inf	0	1	1
transcript:RSKR_0000940900.1	gene:RSKR_0000940900	RSKR_0000940900	RSKR_scaffold0000031:85239-85572	dauer	J2A	NOTEST	0	0.423126	inf	0	1	1
transcript:RSKR_0000946200.1	gene:RSKR_0000946200	RSKR_0000946200	RSKR_scaffold0000031:283588-285047	dauer	J2A	NOTEST	0	0.0990076	inf	0	1	1
transcript:RSKR_0000947400.1	gene:RSKR_0000947400	RSKR_0000947400	RSKR_scaffold0000031:339359-340976	dauer	J2A	NOTEST	0	0.29361	inf	0	1	1
transcript:RSKR_0000947500.1	gene:RSKR_0000947500	RSKR_0000947500	RSKR_scaffold0000031:341755-342984	dauer	J2A	NOTEST	0	0.403922	inf	0	1	1
transcript:RSKR_0000959000.1	gene:RSKR_0000959000	RSKR_0000959000	RSKR_scaffold0000104:18877-19594	dauer	J2A	NOTEST	0	0.120338	inf	0	1	1
transcript:RSKR_0000960300.1	gene:RSKR_0000960300	RSKR_0000960300	RSKR_contig0000015:24592-25598	dauer	J2A	NOTEST	0	0.128703	inf	0	1	1
transcript:RSKR_0000966600.1	gene:RSKR_0000966600	RSKR_0000966600	RSKR_scaffold0000121:6185-7461	dauer	J2A	NOTEST	0	0.125088	inf	0	1	1
transcript:RSKR_0000967600.1	gene:RSKR_0000967600	RSKR_0000967600	RSKR_scaffold0000032:34451-34757	dauer	J2A	NOTEST	0	0.381264	inf	0	1	1
transcript:RSKR_0000972400.1	gene:RSKR_0000972400	RSKR_0000972400	RSKR_scaffold0000032:188129-188987	dauer	J2A	NOTEST	0	0.0813517	inf	0	1	1
transcript:RSKR_0000974825.1	gene:RSKR_0000974825	RSKR_0000974825	RSKR_scaffold0000032:326167-326508	dauer	J2A	NOTEST	0	0.669144	inf	0	1	1
transcript:RSKR_0000977350.1	gene:RSKR_0000977350	RSKR_0000977350	RSKR_scaffold0000036:40151-40465	dauer	J2A	NOTEST	0	0.320483	inf	0	1	1
transcript:RSKR_0000981450.1	gene:RSKR_0000981450	RSKR_0000981450	RSKR_scaffold0000036:200529-201227	dauer	J2A	NOTEST	0	0.211563	inf	0	1	1
transcript:RSKR_0000985200.1	gene:RSKR_0000985200	RSKR_0000985200	RSKR_contig0000166:1-344	dauer	J2A	NOTEST	0	0.362807	inf	0	1	1
transcript:RSKR_0000988300.1	gene:RSKR_0000988300	RSKR_0000988300	RSKR_contig0000010:77639-77906	dauer	J2A	NOTEST	0	0.529198	inf	0	1	1
transcript:RSKR_0000997200.1	gene:RSKR_0000997200	RSKR_0000997200	RSKR_contig0000010:367242-367523	dauer	J2A	OK	0	6.46221	inf	-nan	5e-05	0.000212825
transcript:RSKR_0000999700.1	gene:RSKR_0000999700	RSKR_0000999700	RSKR_scaffold0000019:4522-5383	dauer	J2A	NOTEST	0	0.449698	inf	0	1	1
transcript:RSKR_0001003650.1	gene:RSKR_0001003650	RSKR_0001003650	RSKR_scaffold0000019:143774-144319	dauer	J2A	NOTEST	0	0.483991	inf	0	1	1
transcript:RSKR_0001004700.1	gene:RSKR_0001004700	RSKR_0001004700	RSKR_scaffold0000019:159288-159820	dauer	J2A	NOTEST	0	0.547313	inf	0	1	1
transcript:RSKR_0001005250.1	gene:RSKR_0001005250	RSKR_0001005250	RSKR_scaffold0000019:192234-193383	dauer	J2A	NOTEST	0	0.247314	inf	0	1	1
transcript:RSKR_0001012400.1	gene:RSKR_0001012400	RSKR_0001012400	RSKR_contig0000093:0-236	dauer	J2A	NOTEST	0	0.347021	inf	0	1	1
transcript:RSKR_0001012500.1	gene:RSKR_0001012500	RSKR_0001012500	RSKR_contig0000093:4399-5812	dauer	J2A	NOTEST	0	0.245135	inf	0	1	1
transcript:RSKR_0001012700.1	gene:RSKR_0001012700	RSKR_0001012700	RSKR_contig0000093:13632-14000	dauer	J2A	NOTEST	0	0.176163	inf	0	1	1
transcript:RSKR_0001012800.1	gene:RSKR_0001012800	RSKR_0001012800	RSKR_scaffold0000052:311-1157	dauer	J2A	NOTEST	0	0.238026	inf	0	1	1
transcript:RSKR_0001015000.1	gene:RSKR_0001015000	RSKR_0001015000	RSKR_scaffold0000052:86389-86692	dauer	J2A	NOTEST	0	0.388932	inf	0	1	1
transcript:RSKR_0001016400.1	gene:RSKR_0001016400	RSKR_0001016400	RSKR_contig0000008:21227-21629	dauer	J2A	NOTEST	0	0.391923	inf	0	1	1
transcript:RSKR_0001024800.1	gene:RSKR_0001024800	RSKR_0001024800	RSKR_contig0000008:297816-298949	dauer	J2A	NOTEST	0	0.0391688	inf	0	1	1
transcript:RSKR_0001030433.1	gene:RSKR_0001030433	RSKR_0001030433	RSKR_scaffold0000014:43850-44647	dauer	J2A	NOTEST	0	0.0832684	inf	0	1	1
transcript:RSKR_0001035000.1	gene:RSKR_0001035000	RSKR_0001035000	RSKR_scaffold0000014:225547-226930	dauer	J2A	NOTEST	0	0.262933	inf	0	1	1
transcript:RSKR_0001040984.1	gene:RSKR_0001040984	RSKR_0001040984	RSKR_scaffold0000014:416457-417822	dauer	J2A	NOTEST	0	0.0536279	inf	0	1	1
transcript:RSKR_0001041000.1	gene:RSKR_0001041000	RSKR_0001041000	RSKR_scaffold0000014:418965-421164	dauer	J2A	NOTEST	0	0.0598387	inf	0	1	1
transcript:RSKR_0001044750.1	gene:RSKR_0001044750	RSKR_0001044750	RSKR_scaffold0000014:560039-561186	dauer	J2A	NOTEST	0	0.0863779	inf	0	1	1
transcript:RSKR_0001046300.1	gene:RSKR_0001046300	RSKR_0001046300	RSKR_contig0000039:11233-12233	dauer	J2A	NOTEST	0	0.13848	inf	0	1	1
transcript:RSKR_0001051000.1	gene:RSKR_0001051000	RSKR_0001051000	RSKR_scaffold0000076:50204-50503	dauer	J2A	NOTEST	0	0.658774	inf	0	1	1
transcript:RSKR_0001057600.1	gene:RSKR_0001057600	RSKR_0001057600	RSKR_scaffold0000073:47064-47852	dauer	J2A	NOTEST	0	0.125449	inf	0	1	1
transcript:RSKR_0001057700.1	gene:RSKR_0001057700	RSKR_0001057700	RSKR_scaffold0000073:52679-53318	dauer	J2A	NOTEST	0	0.199011	inf	0	1	1
transcript:RSKR_0001059900.1	gene:RSKR_0001059900	RSKR_0001059900	RSKR_scaffold0000010:74210-74642	dauer	J2A	NOTEST	0	0.58761	inf	0	1	1
transcript:RSKR_0001067900.1	gene:RSKR_0001067900	RSKR_0001067900	RSKR_scaffold0000010:322419-322677	dauer	J2A	NOTEST	0	0.36662	inf	0	1	1
transcript:RSKR_0001072800.1	gene:RSKR_0001072800	RSKR_0001072800	RSKR_scaffold0000010:464192-464992	dauer	J2A	NOTEST	0	1.52028	inf	0	1	1
transcript:RSKR_0001073700.1	gene:RSKR_0001073700	RSKR_0001073700	RSKR_scaffold0000010:504406-505236	dauer	J2A	NOTEST	0	1.23871	inf	0	1	1
transcript:RSKR_0001079200.1	gene:RSKR_0001079200	RSKR_0001079200	RSKR_scaffold0000051:34572-36123	dauer	J2A	NOTEST	0	0.0263252	inf	0	1	1
transcript:RSKR_0001079325.1	gene:RSKR_0001079325	RSKR_0001079325	RSKR_scaffold0000051:42774-45436	dauer	J2A	NOTEST	0	0.34608	inf	0	1	1
transcript:RSKR_0001081800.1	gene:RSKR_0001081800	RSKR_0001081800	RSKR_scaffold0000051:142400-143829	dauer	J2A	NOTEST	0	0.100858	inf	0	1	1
transcript:RSKR_0001082025.1	gene:RSKR_0001082025	RSKR_0001082025	RSKR_scaffold0000051:157895-158402	dauer	J2A	NOTEST	0	0.0917223	inf	0	1	1
transcript:RSKR_0001082900.1	gene:RSKR_0001082900	RSKR_0001082900	RSKR_scaffold0000041:38314-38912	dauer	J2A	NOTEST	0	0.147783	inf	0	1	1
transcript:RSKR_0001083100.1	gene:RSKR_0001083100	RSKR_0001083100	RSKR_scaffold0000041:45303-48315	dauer	J2A	NOTEST	0	0.173481	inf	0	1	1
transcript:RSKR_0001083650.1	gene:RSKR_0001083650	RSKR_0001083650	RSKR_scaffold0000041:70795-71050	dauer	J2A	NOTEST	0	0.754778	inf	0	1	1
transcript:RSKR_0001083966.1	gene:RSKR_0001083966	RSKR_0001083966	RSKR_scaffold0000041:82025-82858	dauer	J2A	NOTEST	0	0.0620861	inf	0	1	1
transcript:RSKR_0001084500.1	gene:RSKR_0001084500	RSKR_0001084500	RSKR_scaffold0000041:126870-127883	dauer	J2A	NOTEST	0	0.162738	inf	0	1	1
transcript:RSKR_0001085900.1	gene:RSKR_0001085900	RSKR_0001085900	RSKR_scaffold0000041:230554-231130	dauer	J2A	NOTEST	0	0.0680683	inf	0	1	1
transcript:RSKR_0001090000.1	gene:RSKR_0001090000	RSKR_0001090000	RSKR_scaffold0000040:133288-135457	dauer	J2A	NOTEST	0	0.109751	inf	0	1	1
transcript:RSKR_0001093100.1	gene:RSKR_0001093100	RSKR_0001093100	RSKR_scaffold0000040:248421-248808	dauer	J2A	NOTEST	0	0.489395	inf	0	1	1
transcript:RSKR_0001098600.1	gene:RSKR_0001098600	RSKR_0001098600	RSKR_contig0000016:88949-89391	dauer	J2A	NOTEST	0	0.117864	inf	0	1	1
transcript:RSKR_0001102900.1	gene:RSKR_0001102900	RSKR_0001102900	RSKR_contig0000016:215305-215809	dauer	J2A	NOTEST	0	0.185232	inf	0	1	1
transcript:RSKR_0001103100.1	gene:RSKR_0001103100	RSKR_0001103100	RSKR_contig0000264:117-350	dauer	J2A	NOTEST	0	0.359181	inf	0	1	1
transcript:RSKR_0001103600.2	gene:RSKR_0001103600	RSKR_0001103600	RSKR_contig0000072:6266-6835	dauer	J2A	NOTEST	0	0.109713	inf	0	1	1
transcript:RSKR_0001103900.1	gene:RSKR_0001103900	RSKR_0001103900	RSKR_contig0000072:19565-21412	dauer	J2A	NOTEST	0	0.0769759	inf	0	1	1
transcript:RSKR_0001106500.1	gene:RSKR_0001106500	RSKR_0001106500	RSKR_scaffold0000024:84789-86453	dauer	J2A	NOTEST	0	0.0715588	inf	0	1	1
transcript:RSKR_0001116200.1	gene:RSKR_0001116200	RSKR_0001116200	RSKR_scaffold0000024:379316-379954	dauer	J2A	NOTEST	0	0.102935	inf	0	1	1
transcript:RSKR_0001120633.1	gene:RSKR_0001120633	RSKR_0001120633	RSKR_scaffold0000002:70035-71321	dauer	J2A	NOTEST	0	0.0488284	inf	0	1	1
transcript:RSKR_0001126600.1	gene:RSKR_0001126600	RSKR_0001126600	RSKR_scaffold0000002:321704-322423	dauer	J2A	NOTEST	0	0.18882	inf	0	1	1
transcript:RSKR_0001127700.1	gene:RSKR_0001127700	RSKR_0001127700	RSKR_scaffold0000002:361666-362011	dauer	J2A	NOTEST	0	0.151558	inf	0	1	1
transcript:RSKR_0001132500.1	gene:RSKR_0001132500	RSKR_0001132500	RSKR_scaffold0000002:546912-548124	dauer	J2A	NOTEST	0	0.513324	inf	0	1	1
transcript:RSKR_0001134650.1	gene:RSKR_0001134650	RSKR_0001134650	RSKR_scaffold0000002:643715-644260	dauer	J2A	NOTEST	0	0.954947	inf	0	1	1
transcript:RSKR_0001135640.1	gene:RSKR_0001135640	RSKR_0001135640	RSKR_scaffold0000002:677827-679358	dauer	J2A	NOTEST	0	0.137791	inf	0	1	1
transcript:RSKR_0001135660.1	gene:RSKR_0001135660	RSKR_0001135660	RSKR_scaffold0000002:677827-679358	dauer	J2A	NOTEST	0	0.292051	inf	0	1	1
transcript:RSKR_0001140250.1	gene:RSKR_0001140250	RSKR_0001140250	RSKR_scaffold0000002:870631-871501	dauer	J2A	NOTEST	0	0.230828	inf	0	1	1
transcript:RSKR_0001140633.1	gene:RSKR_0001140633	RSKR_0001140633	RSKR_scaffold0000002:896493-896800	dauer	J2A	NOTEST	0	0.840988	inf	0	1	1
transcript:RSKR_0001151900.1	gene:RSKR_0001151900	RSKR_0001151900	RSKR_scaffold0000002:1341560-1342382	dauer	J2A	NOTEST	0	0.187071	inf	0	1	1
transcript:RSKR_0001159600.1	gene:RSKR_0001159600	RSKR_0001159600	RSKR_scaffold0000002:1697263-1700812	dauer	J2A	NOTEST	0	0.00850156	inf	0	1	1
transcript:RSKR_0001160700.1	gene:RSKR_0001160700	RSKR_0001160700	RSKR_scaffold0000002:1735374-1735929	dauer	J2A	NOTEST	0	0.307749	inf	0	1	1
transcript:RSKR_0001166900.1	gene:RSKR_0001166900	RSKR_0001166900	RSKR_scaffold0000002:1962953-1963799	dauer	J2A	NOTEST	0	0.299193	inf	0	1	1
transcript:RSKR_0001174800.1	gene:RSKR_0001174800	RSKR_0001174800	RSKR_contig0000005:180504-180825	dauer	J2A	NOTEST	0	0.346962	inf	0	1	1
transcript:RSKR_0001182900.1	gene:RSKR_0001182900	RSKR_0001182900	RSKR_contig0000005:580715-581573	dauer	J2A	NOTEST	0	0.120494	inf	0	1	1
transcript:RSKR_0001187200.1	gene:RSKR_0001187200	RSKR_0001187200	RSKR_contig0000187:1520-1774	dauer	J2A	NOTEST	0	1.11382	inf	0	1	1
transcript:RSKR_0001187500.1	gene:RSKR_0001187500	RSKR_0001187500	RSKR_contig0000200:861-1085	dauer	J2A	NOTEST	0	2.35641	inf	0	1	1
transcript:RSKR_0001011800.1	gene:RSKR_0001011800	RSKR_0001011800	RSKR_scaffold0000019:430050-431533	dauer	J2A	OK	0.0994349	26.4384	8.05467	4.71721	0.21455	0.301263
transcript:RSKR_0000389600.1	gene:RSKR_0000389600	RSKR_0000389600	RSKR_contig0000032:69827-70238	dauer	J2A	OK	0.311664	32.5687	6.70735	3.31208	0.2194	0.306527
transcript:RSKR_0000987500.1	gene:RSKR_0000987500	RSKR_0000987500	RSKR_contig0000010:45327-46777	dauer	J2A	OK	0.583729	53.4241	6.51605	5.18723	0.0001	0.000404762
transcript:RSKR_0000367800.1	gene:RSKR_0000367800	RSKR_0000367800	RSKR_scaffold0000033:190069-190354	dauer	J2A	OK	1.56223	131.106	6.39098	6.9716	0.03865	0.0723429
transcript:RSKR_0000571900.1	gene:RSKR_0000571900	RSKR_0000571900	RSKR_scaffold0000005:73699-77872	dauer	J2A	OK	0.119826	5.35145	5.48092	4.32515	0.0001	0.000404762
transcript:RSKR_0000650900.1	gene:RSKR_0000650900	RSKR_0000650900	RSKR_scaffold0000105:5639-6339	dauer	J2A	OK	0.0736664	2.44936	5.05526	0.998972	0.1164	0.181327
transcript:RSKR_0000367900.1	gene:RSKR_0000367900	RSKR_0000367900	RSKR_scaffold0000033:191409-192564	dauer	J2A	OK	3.25496	98.6158	4.92111	11.1576	5e-05	0.000212825
transcript:RSKR_0000389900.1	gene:RSKR_0000389900	RSKR_0000389900	RSKR_scaffold0000089:1402-2540	dauer	J2A	OK	0.129184	3.8888	4.91182	2.5987	0.2436	0.333106
transcript:RSKR_0000285400.1	gene:RSKR_0000285400	RSKR_0000285400	RSKR_contig0000002:647063-648666	dauer	J2A	NOTEST	0.0306909	0.799145	4.70257	0	1	1
transcript:RSKR_0000859600.1	gene:RSKR_0000859600	RSKR_0000859600	RSKR_scaffold0000001:6419287-6420236	dauer	J2A	NOTEST	0.048921	1.25901	4.6857	0	1	1
transcript:RSKR_0000121000.1	gene:RSKR_0000121000	RSKR_0000121000	RSKR_scaffold0000058:81945-82511	dauer	J2A	OK	0.357092	8.29634	4.53811	2.87228	0.21455	0.301263
transcript:RSKR_0000881100.1	gene:RSKR_0000881100	RSKR_0000881100	RSKR_scaffold0000062:11222-12388	dauer	J2A	OK	0.241957	5.43644	4.48984	2.64997	0.013	0.028807
transcript:RSKR_0000568600.1	gene:RSKR_0000568600	RSKR_0000568600	RSKR_scaffold0000059:59290-59975	dauer	J2A	OK	0.646607	14.4977	4.48679	3.83336	0.00385	0.0101347
transcript:RSKR_0000876500.1	gene:RSKR_0000876500	RSKR_0000876500	RSKR_scaffold0000057:16096-21684	dauer	J2A	NOTEST	0.0110157	0.221283	4.32827	0	1	1
transcript:RSKR_0000405366.1	gene:RSKR_0000405366	RSKR_0000405366	RSKR_scaffold0000030:34546-35284	dauer	J2A	OK	0.109438	2.19424	4.32553	0.929077	0.1164	0.181327
transcript:RSKR_0000290250.1	gene:RSKR_0000290250	RSKR_0000290250	RSKR_scaffold0000035:42954-43296	dauer	J2A	OK	0.723033	14.0206	4.27735	3.03168	0.21455	0.301263
transcript:RSKR_0000072300.1	gene:RSKR_0000072300	RSKR_0000072300	RSKR_scaffold0000043:117668-120165	dauer	J2A	NOTEST	0.0723279	1.3877	4.262	0	1	1
transcript:RSKR_0001146233.1	gene:RSKR_0001146233	RSKR_0001146233	RSKR_scaffold0000002:1124698-1125241	dauer	J2A	OK	5.80323	107.595	4.21261	8.08927	5e-05	0.000212825
transcript:RSKR_0000133300.1	gene:RSKR_0000133300	RSKR_0000133300	RSKR_contig0000006:311729-312458	dauer	J2A	OK	1.38467	25.3548	4.19465	5.19786	5e-05	0.000212825
transcript:RSKR_0000638500.1	gene:RSKR_0000638500	RSKR_0000638500	RSKR_scaffold0000070:13699-14817	dauer	J2A	OK	4.54382	82.8783	4.18902	10.0789	5e-05	0.000212825
transcript:RSKR_0000169300.1	gene:RSKR_0000169300	RSKR_0000169300	RSKR_contig0000045:36657-37611	dauer	J2A	OK	0.53705	9.16574	4.09312	3.11195	0.04405	0.0802777
transcript:RSKR_0000541400.1	gene:RSKR_0000541400	RSKR_0000541400	RSKR_contig0000115:2891-5985	dauer	J2A	OK	0.116906	1.99327	4.09172	2.13287	0.0026	0.0072233
transcript:RSKR_0000345800.1	gene:RSKR_0000345800	RSKR_0000345800	RSKR_scaffold0000009:307843-308834	dauer	J2A	OK	1.79864	30.0942	4.06451	5.20821	5e-05	0.000212825
transcript:RSKR_0000390500.1	gene:RSKR_0000390500	RSKR_0000390500	RSKR_scaffold0000067:5659-6361	dauer	J2A	NOTEST	0.0678103	1.07796	3.99066	0	1	1
transcript:RSKR_0001028150.1	gene:RSKR_0001028150	RSKR_0001028150	RSKR_contig0000008:411926-412277	dauer	J2A	OK	0.200935	3.15134	3.97116	1.02605	0.11645	0.181327
transcript:RSKR_0001054000.1	gene:RSKR_0001054000	RSKR_0001054000	RSKR_contig0000018:71399-72167	dauer	J2A	OK	0.128108	2.00414	3.96756	1.58355	0.2194	0.306527
transcript:RSKR_0000179900.1	gene:RSKR_0000179900	RSKR_0000179900	RSKR_scaffold0000007:231008-232054	dauer	J2A	OK	7.51938	113.72	3.91873	9.52932	5e-05	0.000212825
transcript:RSKR_0000237900.1	gene:RSKR_0000237900	RSKR_0000237900	RSKR_contig0000030:34047-34475	dauer	J2A	OK	1.62995	24.4424	3.90649	4.31685	0.00545	0.0136128
transcript:RSKR_0001184300.1	gene:RSKR_0001184300	RSKR_0001184300	RSKR_scaffold0000113:6055-9265	dauer	J2A	NOTEST	0.0117993	0.175516	3.89483	0	1	1
transcript:RSKR_0000298400.1	gene:RSKR_0000298400	RSKR_0000298400	RSKR_contig0000024:63190-63886	dauer	J2A	OK	0.521785	7.66422	3.87661	2.92304	0.0441	0.0803425
transcript:RSKR_0000373200.1	gene:RSKR_0000373200	RSKR_0000373200	RSKR_scaffold0000017:1224-1488	dauer	J2A	OK	0.75296	11.0194	3.87133	2.50506	0.20375	0.288903
transcript:RSKR_0001174700.1	gene:RSKR_0001174700	RSKR_0001174700	RSKR_contig0000005:178574-178838	dauer	J2A	OK	0.37648	5.32776	3.82288	1.28201	0.11645	0.181327
transcript:RSKR_0000975900.1	gene:RSKR_0000975900	RSKR_0000975900	RSKR_scaffold0000118:5191-7219	dauer	J2A	OK	0.126335	1.78758	3.82267	2.27235	0.03875	0.0724205
transcript:RSKR_0000522500.1	gene:RSKR_0000522500	RSKR_0000522500	RSKR_scaffold0000063:62404-63089	dauer	J2A	OK	0.731844	10.0094	3.77367	3.60056	0.0023	0.00649518
transcript:RSKR_0000413500.1	gene:RSKR_0000413500	RSKR_0000413500	RSKR_scaffold0000004:4554-4869	dauer	J2A	OK	0.250086	3.40529	3.76728	1.05862	0.11645	0.181327
transcript:RSKR_0000911200.1	gene:RSKR_0000911200	RSKR_0000911200	RSKR_scaffold0000044:136112-136642	dauer	J2A	OK	0.115798	1.57367	3.76445	0.815974	0.1165	0.181354
transcript:RSKR_0000064750.1	gene:RSKR_0000064750	RSKR_0000064750	RSKR_scaffold0000038:48148-49030	dauer	J2A	NOTEST	0.103739	1.38797	3.74196	0	1	1
transcript:RSKR_0000675080.1	gene:RSKR_0000675080	RSKR_0000675080	RSKR_scaffold0000027:336726-338543	dauer	J2A	NOTEST	0.0846292	1.08777	3.68408	0	1	1
transcript:RSKR_0000357600.1	gene:RSKR_0000357600	RSKR_0000357600	RSKR_contig0000071:4480-5298	dauer	J2A	OK	0.166807	2.13118	3.6754	1.99454	0.2559	0.346185
transcript:RSKR_0000568700.1	gene:RSKR_0000568700	RSKR_0000568700	RSKR_scaffold0000059:60725-61085	dauer	J2A	OK	0.856696	10.7197	3.64534	2.36618	0.0027	0.00746388
transcript:RSKR_0000497800.1	gene:RSKR_0000497800	RSKR_0000497800	RSKR_contig0000001:7626-8745	dauer	J2A	NOTEST	0.0790581	0.980371	3.63234	0	1	1
transcript:RSKR_0001159100.1	gene:RSKR_0001159100	RSKR_0001159100	RSKR_scaffold0000002:1670925-1671433	dauer	J2A	OK	23.337	289.152	3.63114	8.76297	5e-05	0.000212825
transcript:RSKR_0000547900.1	gene:RSKR_0000547900	RSKR_0000547900	RSKR_scaffold0000022:236237-236735	dauer	J2A	OK	1.61139	19.4535	3.59365	4.02486	5e-05	0.000212825
transcript:RSKR_0000048900.1	gene:RSKR_0000048900	RSKR_0000048900	RSKR_scaffold0000025:30593-31118	dauer	J2A	NOTEST	0.113598	1.36156	3.58325	0	1	1
transcript:RSKR_0000368000.1	gene:RSKR_0000368000	RSKR_0000368000	RSKR_scaffold0000033:192775-193162	dauer	J2A	OK	0.167569	1.99285	3.572	0.858921	0.11685	0.181823
transcript:RSKR_0000394500.1	gene:RSKR_0000394500	RSKR_0000394500	RSKR_contig0000080:14081-15548	dauer	J2A	NOTEST	0.119021	1.39526	3.55125	0	1	1
transcript:RSKR_0000591600.1	gene:RSKR_0000591600	RSKR_0000591600	RSKR_scaffold0000068:79035-79908	dauer	J2A	OK	0.346235	4.01035	3.5339	2.42922	0.0455	0.0825016
transcript:RSKR_0000716200.1	gene:RSKR_0000716200	RSKR_0000716200	RSKR_scaffold0000046:167547-169018	dauer	J2A	OK	19.326	223.778	3.53346	12.3458	5e-05	0.000212825
transcript:RSKR_0000719100.1	gene:RSKR_0000719100	RSKR_0000719100	RSKR_contig0000035:60629-62192	dauer	J2A	OK	0.33789	3.88573	3.52356	3.52063	0.0005	0.00169379
transcript:RSKR_0000878200.1	gene:RSKR_0000878200	RSKR_0000878200	RSKR_scaffold0000057:72287-73771	dauer	J2A	OK	0.962991	11.025	3.51712	5.58329	5e-05	0.000212825
transcript:RSKR_0000516300.1	gene:RSKR_0000516300	RSKR_0000516300	RSKR_contig0000001:655234-656979	dauer	J2A	OK	40.6695	462.719	3.50812	12.2973	5e-05	0.000212825
transcript:RSKR_0000550800.1	gene:RSKR_0000550800	RSKR_0000550800	RSKR_scaffold0000022:369373-371545	dauer	J2A	OK	2.82661	31.8252	3.49303	6.72147	5e-05	0.000212825
transcript:RSKR_0001135700.1	gene:RSKR_0001135700	RSKR_0001135700	RSKR_scaffold0000002:684349-685507	dauer	J2A	NOTEST	0.086817	0.976444	3.49149	0	1	1
transcript:RSKR_0001057460.1	gene:RSKR_0001057460	RSKR_0001057460	RSKR_scaffold0000073:37560-42344	dauer	J2A	OK	0.512225	5.75571	3.49015	4.44852	5e-05	0.000212825
transcript:RSKR_0001083900.1	gene:RSKR_0001083900	RSKR_0001083900	RSKR_scaffold0000041:78917-79991	dauer	J2A	NOTEST	0.0397925	0.444921	3.48298	0	1	1
transcript:RSKR_0000750300.1	gene:RSKR_0000750300	RSKR_0000750300	RSKR_scaffold0000001:849755-850532	dauer	J2A	OK	0.363843	4.02801	3.46868	2.31451	0.03865	0.0723429
transcript:RSKR_0000658100.1	gene:RSKR_0000658100	RSKR_0000658100	RSKR_scaffold0000026:175054-175544	dauer	J2A	OK	0.647968	7.09227	3.45225	2.60111	0.0389	0.0726399
transcript:RSKR_0000755900.1	gene:RSKR_0000755900	RSKR_0000755900	RSKR_scaffold0000001:1160180-1164134	dauer	J2A	NOTEST	0.0759573	0.8295	3.44898	0	1	1
transcript:RSKR_0000693300.1	gene:RSKR_0000693300	RSKR_0000693300	RSKR_scaffold0000023:177788-178394	dauer	J2A	NOTEST	0.0828675	0.887418	3.42073	0	1	1
transcript:RSKR_0001114900.1	gene:RSKR_0001114900	RSKR_0001114900	RSKR_scaffold0000024:347093-350716	dauer	J2A	OK	36.5776	382.202	3.38531	12.4743	5e-05	0.000212825
transcript:RSKR_0000906300.1	gene:RSKR_0000906300	RSKR_0000906300	RSKR_scaffold0000021:425927-427774	dauer	J2A	OK	2.53548	26.4507	3.38298	5.63043	5e-05	0.000212825
transcript:RSKR_0000652200.1	gene:RSKR_0000652200	RSKR_0000652200	RSKR_contig0000047:21252-22269	dauer	J2A	OK	2.13036	22.1911	3.38081	6.17545	5e-05	0.000212825
transcript:RSKR_0000246200.1	gene:RSKR_0000246200	RSKR_0000246200	RSKR_contig0000004:228931-230121	dauer	J2A	OK	2.69835	27.9927	3.3749	6.65048	5e-05	0.000212825
transcript:RSKR_0000604400.1	gene:RSKR_0000604400	RSKR_0000604400	RSKR_scaffold0000013:367714-368689	dauer	J2A	OK	11.4467	116.679	3.34955	10.0406	5e-05	0.000212825
transcript:RSKR_0000714400.1	gene:RSKR_0000714400	RSKR_0000714400	RSKR_scaffold0000046:63904-64294	dauer	J2A	OK	0.165272	1.67744	3.34335	0.79964	0.1179	0.183099
transcript:RSKR_0000793350.1	gene:RSKR_0000793350	RSKR_0000793350	RSKR_scaffold0000001:2972081-2972420	dauer	J2A	OK	0.437438	4.4318	3.34074	1.72791	0.21955	0.306583
transcript:RSKR_0000045200.1	gene:RSKR_0000045200	RSKR_0000045200	RSKR_scaffold0000047:88958-89736	dauer	J2A	OK	0.764881	7.71273	3.33393	3.27325	0.00165	0.00485538
transcript:RSKR_0000742100.1	gene:RSKR_0000742100	RSKR_0000742100	RSKR_scaffold0000001:427231-427762	dauer	J2A	OK	33.289	328.143	3.30121	9.01283	5e-05	0.000212825
transcript:RSKR_0000485700.1	gene:RSKR_0000485700	RSKR_0000485700	RSKR_scaffold0000020:315492-315864	dauer	J2A	OK	0.877052	8.34399	3.25	2.61871	0.03955	0.0734717
transcript:RSKR_0000982100.1	gene:RSKR_0000982100	RSKR_0000982100	RSKR_scaffold0000036:238271-240059	dauer	J2A	NOTEST	0.0221928	0.209922	3.24169	0	1	1
transcript:RSKR_0000714200.1	gene:RSKR_0000714200	RSKR_0000714200	RSKR_scaffold0000046:55921-58445	dauer	J2A	OK	0.196207	1.85038	3.23737	1.70284	0.2436	0.333106
transcript:RSKR_0000702800.1	gene:RSKR_0000702800	RSKR_0000702800	RSKR_contig0000107:258-1844	dauer	J2A	OK	0.261931	2.46679	3.23537	1.86017	0.25595	0.34621
transcript:RSKR_0000614700.1	gene:RSKR_0000614700	RSKR_0000614700	RSKR_contig0000003:163259-163661	dauer	J2A	NOTEST	0.156669	1.47476	3.23469	0	1	1
transcript:RSKR_0000780900.1	gene:RSKR_0000780900	RSKR_0000780900	RSKR_scaffold0000001:2314245-2315551	dauer	J2A	OK	7.1477	66.5317	3.21849	8.96148	5e-05	0.000212825
transcript:RSKR_0000018800.1	gene:RSKR_0000018800	RSKR_0000018800	RSKR_scaffold0000006:155963-157539	dauer	J2A	OK	17.0146	157.957	3.21468	11.0757	5e-05	0.000212825
transcript:RSKR_0000370900.1	gene:RSKR_0000370900	RSKR_0000370900	RSKR_scaffold0000033:303223-305347	dauer	J2A	NOTEST	0.0291194	0.269769	3.21167	0	1	1
transcript:RSKR_0001085300.1	gene:RSKR_0001085300	RSKR_0001085300	RSKR_scaffold0000041:183066-184786	dauer	J2A	OK	0.820192	7.53057	3.19873	4.8409	5e-05	0.000212825
transcript:RSKR_0000761000.1	gene:RSKR_0000761000	RSKR_0000761000	RSKR_scaffold0000001:1377276-1378349	dauer	J2A	OK	0.756086	6.93964	3.19824	3.64206	0.0001	0.000404762
transcript:RSKR_0000501200.1	gene:RSKR_0000501200	RSKR_0000501200	RSKR_contig0000001:119984-120314	dauer	J2A	OK	0.460526	4.19828	3.18844	1.66967	0.2196	0.306614
transcript:RSKR_0000141000.1	gene:RSKR_0000141000	RSKR_0000141000	RSKR_contig0000078:3706-4051	dauer	J2A	OK	112.011	1017.9	3.18388	10.8312	5e-05	0.000212825
transcript:RSKR_0000974400.1	gene:RSKR_0000974400	RSKR_0000974400	RSKR_scaffold0000032:310627-310927	dauer	J2A	OK	0.278001	2.51686	3.17846	0.904275	0.12265	0.189235
transcript:RSKR_0000999400.1	gene:RSKR_0000999400	RSKR_0000999400	RSKR_contig0000034:75139-76364	dauer	J2A	OK	0.300758	2.72204	3.17801	1.73203	0.2436	0.333106
transcript:RSKR_0000192300.1	gene:RSKR_0000192300	RSKR_0000192300	RSKR_scaffold0000045:50516-51263	dauer	J2A	OK	0.858461	7.61592	3.14919	3.25552	0.00045	0.00154605
transcript:RSKR_0000311950.1	gene:RSKR_0000311950	RSKR_0000311950	RSKR_contig0000007:61176-63282	dauer	J2A	OK	0.228668	1.99867	3.12771	1.96053	0.05195	0.0922883
transcript:RSKR_0000146650.1	gene:RSKR_0000146650	RSKR_0000146650	RSKR_scaffold0000011:128111-129017	dauer	J2A	OK	0.251109	2.18815	3.12333	1.80144	0.01165	0.0262172
transcript:RSKR_0000651700.1	gene:RSKR_0000651700	RSKR_0000651700	RSKR_contig0000047:8681-9626	dauer	J2A	OK	0.379428	3.29748	3.11947	2.31808	0.0542	0.0956142
transcript:RSKR_0000267000.1	gene:RSKR_0000267000	RSKR_0000267000	RSKR_contig0000002:90189-90960	dauer	J2A	OK	0.307408	2.65533	3.11066	1.82419	0.01165	0.0262172
transcript:RSKR_0000436100.1	gene:RSKR_0000436100	RSKR_0000436100	RSKR_scaffold0000004:749121-751007	dauer	J2A	OK	0.38949	3.33129	3.09642	3.2585	0.00085	0.00270886
transcript:RSKR_0000080500.1	gene:RSKR_0000080500	RSKR_0000080500	RSKR_contig0000013:27759-29924	dauer	J2A	OK	5.26269	44.4764	3.07917	7.71124	5e-05	0.000212825
transcript:RSKR_0001030900.1	gene:RSKR_0001030900	RSKR_0001030900	RSKR_scaffold0000014:62432-67925	dauer	J2A	OK	1.48177	12.3711	3.06159	7.67914	5e-05	0.000212825
transcript:RSKR_0000534300.1	gene:RSKR_0000534300	RSKR_0000534300	RSKR_scaffold0000015:521236-525666	dauer	J2A	OK	0.777236	6.29441	3.01765	6.39508	5e-05	0.000212825
transcript:RSKR_0000389450.1	gene:RSKR_0000389450	RSKR_0000389450	RSKR_contig0000032:64112-64638	dauer	J2A	OK	22.5011	181.789	3.0142	8.06973	5e-05	0.000212825
transcript:RSKR_0000225650.1	gene:RSKR_0000225650	RSKR_0000225650	RSKR_scaffold0000003:1055879-1056380	dauer	J2A	OK	4.07543	32.9139	3.01367	4.81606	5e-05	0.000212825
transcript:RSKR_0001031000.1	gene:RSKR_0001031000	RSKR_0001031000	RSKR_scaffold0000014:68302-69913	dauer	J2A	OK	0.444994	3.58259	3.00915	3.07389	0.0007	0.00227843
transcript:RSKR_0000072000.1	gene:RSKR_0000072000	RSKR_0000072000	RSKR_scaffold0000043:99173-99649	dauer	J2A	OK	0.274007	2.18795	2.9973	1.29759	0.20445	0.289601
transcript:RSKR_0000067400.1	gene:RSKR_0000067400	RSKR_0000067400	RSKR_scaffold0000038:191958-192324	dauer	J2A	OK	121.501	958.1	2.9792	10.3531	5e-05	0.000212825
transcript:RSKR_0000066250.1	gene:RSKR_0000066250	RSKR_0000066250	RSKR_scaffold0000038:138358-139697	dauer	J2A	NOTEST	0.0805953	0.615339	2.93261	0	1	1
transcript:RSKR_0001038333.1	gene:RSKR_0001038333	RSKR_0001038333	RSKR_scaffold0000014:345855-346191	dauer	J2A	OK	0.284304	2.16475	2.9287	0.834404	0.17305	0.251588
transcript:RSKR_0000208900.1	gene:RSKR_0000208900	RSKR_0000208900	RSKR_scaffold0000003:435064-438000	dauer	J2A	NOTEST	0.136451	1.02707	2.91208	0	1	1
transcript:RSKR_0000216300.1	gene:RSKR_0000216300	RSKR_0000216300	RSKR_scaffold0000003:666658-668266	dauer	J2A	OK	68.4065	514.484	2.91092	10.0713	5e-05	0.000212825
transcript:RSKR_0000490600.1	gene:RSKR_0000490600	RSKR_0000490600	RSKR_contig0000064:30803-31556	dauer	J2A	NOTEST	0.131359	0.986392	2.90865	0	1	1
transcript:RSKR_0000070700.1	gene:RSKR_0000070700	RSKR_0000070700	RSKR_scaffold0000043:32308-33804	dauer	J2A	OK	0.229236	1.71047	2.89949	2.08539	0.01075	0.0244838
transcript:RSKR_0000878400.1	gene:RSKR_0000878400	RSKR_0000878400	RSKR_scaffold0000057:85949-86720	dauer	J2A	NOTEST	0.128334	0.954897	2.89545	0	1	1
transcript:RSKR_0000493000.1	gene:RSKR_0000493000	RSKR_0000493000	RSKR_scaffold0000050:16856-17243	dauer	J2A	NOTEST	0.167569	1.24443	2.89265	0	1	1
transcript:RSKR_0000838800.1	gene:RSKR_0000838800	RSKR_0000838800	RSKR_scaffold0000001:5326888-5327490	dauer	J2A	OK	0.281847	2.09083	2.89109	1.65818	0.2561	0.346329
transcript:RSKR_0000328000.1	gene:RSKR_0000328000	RSKR_0000328000	RSKR_contig0000011:72024-72648	dauer	J2A	OK	7.97905	58.9609	2.88547	6.71696	5e-05	0.000212825
transcript:RSKR_0000745400.1	gene:RSKR_0000745400	RSKR_0000745400	RSKR_scaffold0000001:632120-633071	dauer	J2A	OK	4.21294	31.0729	2.88276	6.40301	5e-05	0.000212825
transcript:RSKR_0000141150.1	gene:RSKR_0000141150	RSKR_0000141150	RSKR_contig0000078:13552-14565	dauer	J2A	NOTEST	0.0452164	0.330471	2.8696	0	1	1
transcript:RSKR_0001030800.1	gene:RSKR_0001030800	RSKR_0001030800	RSKR_scaffold0000014:59315-61934	dauer	J2A	OK	4.96066	36.1407	2.86502	8.79464	5e-05	0.000212825
transcript:RSKR_0000715500.1	gene:RSKR_0000715500	RSKR_0000715500	RSKR_scaffold0000046:114953-116522	dauer	J2A	OK	0.264799	1.92899	2.86488	2.52079	0.0044	0.0113596
transcript:RSKR_0000119300.1	gene:RSKR_0000119300	RSKR_0000119300	RSKR_scaffold0000058:35612-36262	dauer	J2A	OK	0.276563	2.00416	2.85732	1.52388	0.24365	0.333134
transcript:RSKR_0000230100.1	gene:RSKR_0000230100	RSKR_0000230100	RSKR_scaffold0000039:43499-44477	dauer	J2A	OK	2.30387	16.6651	2.8547	2.88105	0.0025	0.00698207
transcript:RSKR_0000995200.1	gene:RSKR_0000995200	RSKR_0000995200	RSKR_contig0000010:311095-311518	dauer	J2A	OK	51.1183	366.052	2.84014	9.00691	5e-05	0.000212825
transcript:RSKR_0001112500.1	gene:RSKR_0001112500	RSKR_0001112500	RSKR_scaffold0000024:263842-264293	dauer	J2A	NOTEST	0.158736	1.13576	2.83896	0	1	1
transcript:RSKR_0000742700.1	gene:RSKR_0000742700	RSKR_0000742700	RSKR_scaffold0000001:475507-477510	dauer	J2A	OK	7.33611	52.3777	2.83587	4.32329	5e-05	0.000212825
transcript:RSKR_0001182200.1	gene:RSKR_0001182200	RSKR_0001182200	RSKR_contig0000005:542316-545884	dauer	J2A	OK	239.189	1706.95	2.8352	10.0736	5e-05	0.000212825
transcript:RSKR_0000893750.1	gene:RSKR_0000893750	RSKR_0000893750	RSKR_scaffold0000034:269477-270695	dauer	J2A	OK	1.02822	7.32749	2.83317	3.85736	5e-05	0.000212825
transcript:RSKR_0000481600.1	gene:RSKR_0000481600	RSKR_0000481600	RSKR_scaffold0000020:159955-161079	dauer	J2A	OK	2.62073	18.6183	2.82868	5.60761	5e-05	0.000212825
transcript:RSKR_0001041400.1	gene:RSKR_0001041400	RSKR_0001041400	RSKR_scaffold0000014:437679-438634	dauer	J2A	OK	2.2479	15.8701	2.81966	4.86798	5e-05	0.000212825
transcript:RSKR_0000078500.1	gene:RSKR_0000078500	RSKR_0000078500	RSKR_scaffold0000049:119158-120521	dauer	J2A	OK	0.678092	4.78088	2.81772	3.04682	0.0003	0.00107723
transcript:RSKR_0000700600.1	gene:RSKR_0000700600	RSKR_0000700600	RSKR_scaffold0000072:1141-1624	dauer	J2A	NOTEST	0.115798	0.809813	2.80597	0	1	1
transcript:RSKR_0000186650.1	gene:RSKR_0000186650	RSKR_0000186650	RSKR_scaffold0000007:520841-522603	dauer	J2A	OK	0.722503	5.04432	2.80359	3.11226	0.00145	0.00432862
transcript:RSKR_0000235350.1	gene:RSKR_0000235350	RSKR_0000235350	RSKR_scaffold0000039:269674-270124	dauer	J2A	OK	0.642121	4.47795	2.80192	1.18057	0.187	0.268885
transcript:RSKR_0000549400.1	gene:RSKR_0000549400	RSKR_0000549400	RSKR_scaffold0000022:287858-288719	dauer	J2A	NOTEST	0.215311	1.49351	2.79421	0	1	1
transcript:RSKR_0001044150.1	gene:RSKR_0001044150	RSKR_0001044150	RSKR_scaffold0000014:533101-533631	dauer	J2A	OK	1.9541	13.4974	2.78811	3.15113	0.00095	0.00298905
transcript:RSKR_0000439600.1	gene:RSKR_0000439600	RSKR_0000439600	RSKR_scaffold0000004:835716-836383	dauer	J2A	NOTEST	0.0883872	0.609728	2.78626	0	1	1
transcript:RSKR_0000630833.1	gene:RSKR_0000630833	RSKR_0000630833	RSKR_contig0000074:2564-3801	dauer	J2A	NOTEST	0.083772	0.577885	2.78624	0	1	1
transcript:RSKR_0001158200.1	gene:RSKR_0001158200	RSKR_0001158200	RSKR_scaffold0000002:1639721-1640819	dauer	J2A	OK	0.489974	3.37246	2.78303	2.64069	0.00225	0.0063815
transcript:RSKR_0000263100.1	gene:RSKR_0000263100	RSKR_0000263100	RSKR_scaffold0000069:3976-4645	dauer	J2A	OK	0.740211	5.05285	2.77109	2.68624	0.0061	0.0149842
transcript:RSKR_0000551800.1	gene:RSKR_0000551800	RSKR_0000551800	RSKR_scaffold0000022:400328-403019	dauer	J2A	NOTEST	0.0869784	0.593617	2.7708	0	1	1
transcript:RSKR_0000650000.1	gene:RSKR_0000650000	RSKR_0000650000	RSKR_scaffold0000029:324921-325263	dauer	J2A	NOTEST	0.211386	1.43031	2.75838	0	1	1
transcript:RSKR_0000450500.1	gene:RSKR_0000450500	RSKR_0000450500	RSKR_contig0000031:57663-58786	dauer	J2A	OK	0.425946	2.86789	2.75125	2.56958	0.0061	0.0149842
transcript:RSKR_0000079600.1	gene:RSKR_0000079600	RSKR_0000079600	RSKR_scaffold0000049:162631-164585	dauer	J2A	NOTEST	0.0410227	0.27287	2.73372	0	1	1
transcript:RSKR_0000005100.1	gene:RSKR_0000005100	RSKR_0000005100	RSKR_scaffold0000028:163946-165086	dauer	J2A	NOTEST	0.181517	1.20572	2.73172	0	1	1
transcript:RSKR_0000769500.1	gene:RSKR_0000769500	RSKR_0000769500	RSKR_scaffold0000001:1721417-1722524	dauer	J2A	OK	48.6166	319.709	2.71724	9.33891	5e-05	0.000212825
transcript:RSKR_0000139650.1	gene:RSKR_0000139650	RSKR_0000139650	RSKR_contig0000006:526142-527759	dauer	J2A	OK	0.425759	2.79831	2.71644	2.10768	0.0092	0.0213643
transcript:RSKR_0000519400.1	gene:RSKR_0000519400	RSKR_0000519400	RSKR_contig0000001:769877-770369	dauer	J2A	OK	0.315454	2.07227	2.71571	1.24856	0.2224	0.309476
transcript:RSKR_0001068900.1	gene:RSKR_0001068900	RSKR_0001068900	RSKR_scaffold0000010:347723-349042	dauer	J2A	OK	36.5762	239.406	2.71048	8.30202	5e-05	0.000212825
transcript:RSKR_0001158800.1	gene:RSKR_0001158800	RSKR_0001158800	RSKR_scaffold0000002:1663112-1665226	dauer	J2A	OK	38.2258	246.45	2.68868	9.67739	5e-05	0.000212825
transcript:RSKR_0000044900.1	gene:RSKR_0000044900	RSKR_0000044900	RSKR_scaffold0000047:73685-74132	dauer	J2A	OK	2.36811	15.2277	2.68489	3.23992	0.00045	0.00154605
transcript:RSKR_0000290900.1	gene:RSKR_0000290900	RSKR_0000290900	RSKR_scaffold0000035:70583-71288	dauer	J2A	OK	0.857822	5.49073	2.67825	2.99804	0.00455	0.011698
transcript:RSKR_0000393500.1	gene:RSKR_0000393500	RSKR_0000393500	RSKR_scaffold0000067:87726-88107	dauer	J2A	NOTEST	0.172357	1.10018	2.67427	0	1	1
transcript:RSKR_0000625300.1	gene:RSKR_0000625300	RSKR_0000625300	RSKR_contig0000003:528090-529143	dauer	J2A	OK	241.186	1539.26	2.67402	9.72313	5e-05	0.000212825
transcript:RSKR_0000787100.1	gene:RSKR_0000787100	RSKR_0000787100	RSKR_scaffold0000001:2600579-2601409	dauer	J2A	OK	63.3637	402.122	2.66591	9.63929	5e-05	0.000212825
transcript:RSKR_0000509700.1	gene:RSKR_0000509700	RSKR_0000509700	RSKR_contig0000001:474188-475193	dauer	J2A	OK	5.85331	37.1168	2.66475	6.39541	5e-05	0.000212825
transcript:RSKR_0000590525.1	gene:RSKR_0000590525	RSKR_0000590525	RSKR_scaffold0000068:56750-57365	dauer	J2A	OK	1.23279	7.81554	2.66442	2.98935	0.00095	0.00298905
transcript:RSKR_0001028100.1	gene:RSKR_0001028100	RSKR_0001028100	RSKR_contig0000008:410367-411557	dauer	J2A	OK	0.632912	4.01217	2.66431	3.00269	0.00055	0.00184133
transcript:RSKR_0000640566.1	gene:RSKR_0000640566	RSKR_0000640566	RSKR_scaffold0000070:76331-76673	dauer	J2A	OK	1.26831	7.94958	2.64796	2.5639	0.03275	0.0631465
transcript:RSKR_0000173050.1	gene:RSKR_0000173050	RSKR_0000173050	RSKR_contig0000036:17092-18750	dauer	J2A	NOTEST	0.0766981	0.480161	2.64626	0	1	1
transcript:RSKR_0000874300.1	gene:RSKR_0000874300	RSKR_0000874300	RSKR_scaffold0000001:7192037-7195853	dauer	J2A	OK	1.72258	10.775	2.64504	3.82878	5e-05	0.000212825
transcript:RSKR_0001152300.1	gene:RSKR_0001152300	RSKR_0001152300	RSKR_scaffold0000002:1356723-1356972	dauer	J2A	OK	0.43907	2.74559	2.64459	0.882778	0.1942	0.277838
transcript:RSKR_0000630900.1	gene:RSKR_0000630900	RSKR_0000630900	RSKR_contig0000074:4649-7660	dauer	J2A	NOTEST	0.0276368	0.172327	2.64049	0	1	1
transcript:RSKR_0000517500.1	gene:RSKR_0000517500	RSKR_0000517500	RSKR_contig0000001:700269-702069	dauer	J2A	NOTEST	0.0771939	0.47742	2.6287	0	1	1
transcript:RSKR_0000696550.1	gene:RSKR_0000696550	RSKR_0000696550	RSKR_scaffold0000023:288963-289852	dauer	J2A	OK	0.29841	1.84312	2.62679	1.43604	0.0388	0.0724896
transcript:RSKR_0001174500.1	gene:RSKR_0001174500	RSKR_0001174500	RSKR_contig0000005:163249-164636	dauer	J2A	NOTEST	0.0993276	0.612847	2.62526	0	1	1
transcript:RSKR_0000847300.1	gene:RSKR_0000847300	RSKR_0000847300	RSKR_scaffold0000001:5790734-5794690	dauer	J2A	NOTEST	0.119125	0.730652	2.61671	0	1	1
transcript:RSKR_0000490100.1	gene:RSKR_0000490100	RSKR_0000490100	RSKR_contig0000064:9745-12829	dauer	J2A	OK	3.8887	23.7598	2.61116	7.97633	5e-05	0.000212825
transcript:RSKR_0000230300.1	gene:RSKR_0000230300	RSKR_0000230300	RSKR_scaffold0000039:48617-48854	dauer	J2A	OK	5.167	31.4744	2.60678	2.43342	0.00525	0.0132021
transcript:RSKR_0000164100.1	gene:RSKR_0000164100	RSKR_0000164100	RSKR_contig0000020:1178-2312	dauer	J2A	OK	2.9544	17.9437	2.60254	5.46596	5e-05	0.000212825
transcript:RSKR_0000455800.1	gene:RSKR_0000455800	RSKR_0000455800	RSKR_scaffold0000012:148402-149221	dauer	J2A	OK	14.0749	84.6555	2.58848	6.94582	5e-05	0.000212825
transcript:RSKR_0000716300.1	gene:RSKR_0000716300	RSKR_0000716300	RSKR_scaffold0000046:171900-172344	dauer	J2A	OK	42.2962	251.477	2.57182	7.99218	5e-05	0.000212825
transcript:RSKR_0000873700.1	gene:RSKR_0000873700	RSKR_0000873700	RSKR_scaffold0000001:7161875-7162205	dauer	J2A	OK	1.36878	8.13061	2.57048	1.93116	0.05765	0.100806
transcript:RSKR_0001033100.1	gene:RSKR_0001033100	RSKR_0001033100	RSKR_scaffold0000014:156673-157852	dauer	J2A	OK	2.50069	14.853	2.57036	5.1816	5e-05	0.000212825
transcript:RSKR_0000789400.1	gene:RSKR_0000789400	RSKR_0000789400	RSKR_scaffold0000001:2748301-2748946	dauer	J2A	OK	5.47079	32.1216	2.55372	4.90637	5e-05	0.000212825
transcript:RSKR_0000258900.1	gene:RSKR_0000258900	RSKR_0000258900	RSKR_scaffold0000064:36731-37409	dauer	J2A	OK	14.946	87.4708	2.54904	6.71836	5e-05	0.000212825
transcript:RSKR_0001101500.1	gene:RSKR_0001101500	RSKR_0001101500	RSKR_contig0000016:173518-173912	dauer	J2A	OK	2.46336	14.3984	2.54721	2.78122	0.00535	0.0134142
transcript:RSKR_0000239632.1	gene:RSKR_0000239632	RSKR_0000239632	RSKR_scaffold0000096:31999-32745	dauer	J2A	NOTEST	0.202282	1.18108	2.54566	0	1	1
transcript:RSKR_0000217900.1	gene:RSKR_0000217900	RSKR_0000217900	RSKR_scaffold0000003:724719-725711	dauer	J2A	OK	560.924	3266.33	2.54179	9.05629	5e-05	0.000212825
transcript:RSKR_0000133150.1	gene:RSKR_0000133150	RSKR_0000133150	RSKR_contig0000006:305747-307139	dauer	J2A	OK	1.72192	9.98724	2.53607	4.67823	5e-05	0.000212825
transcript:RSKR_0000590550.1	gene:RSKR_0000590550	RSKR_0000590550	RSKR_scaffold0000068:58037-58289	dauer	J2A	OK	5.0779	29.1787	2.52261	2.36832	0.0032	0.00865695
transcript:RSKR_0000962900.1	gene:RSKR_0000962900	RSKR_0000962900	RSKR_contig0000015:140919-141905	dauer	J2A	NOTEST	0.208919	1.19086	2.51098	0	1	1
transcript:RSKR_0000192750.1	gene:RSKR_0000192750	RSKR_0000192750	RSKR_scaffold0000045:107670-109413	dauer	J2A	NOTEST	0.0400595	0.228115	2.50955	0	1	1
transcript:RSKR_0000220800.1	gene:RSKR_0000220800	RSKR_0000220800	RSKR_scaffold0000003:849628-850596	dauer	J2A	NOTEST	0.119243	0.678746	2.50897	0	1	1
transcript:RSKR_0000074100.1	gene:RSKR_0000074100	RSKR_0000074100	RSKR_scaffold0000043:186132-187717	dauer	J2A	OK	1.13883	6.47915	2.50825	3.01392	0.0003	0.00107723
transcript:RSKR_0000123000.1	gene:RSKR_0000123000	RSKR_0000123000	RSKR_scaffold0000074:55351-55745	dauer	J2A	OK	12.6893	72.1598	2.50758	4.98884	5e-05	0.000212825
transcript:RSKR_0000521600.1	gene:RSKR_0000521600	RSKR_0000521600	RSKR_scaffold0000063:7087-7426	dauer	J2A	OK	26.9741	152.892	2.50287	6.17408	5e-05	0.000212825
transcript:RSKR_0000521900.1	gene:RSKR_0000521900	RSKR_0000521900	RSKR_scaffold0000063:18683-19121	dauer	J2A	OK	124.394	703.584	2.49981	8.79015	5e-05	0.000212825
transcript:RSKR_0000966400.1	gene:RSKR_0000966400	RSKR_0000966400	RSKR_scaffold0000085:40641-41984	dauer	J2A	NOTEST	0.261294	1.47585	2.4978	0	1	1
transcript:RSKR_0000586900.1	gene:RSKR_0000586900	RSKR_0000586900	RSKR_scaffold0000005:802374-806373	dauer	J2A	OK	0.601801	3.39603	2.49649	4.70454	5e-05	0.000212825
transcript:RSKR_0000164600.1	gene:RSKR_0000164600	RSKR_0000164600	RSKR_contig0000020:25344-25885	dauer	J2A	OK	21.5097	121.228	2.49466	6.42001	5e-05	0.000212825
transcript:RSKR_0000087900.1	gene:RSKR_0000087900	RSKR_0000087900	RSKR_contig0000013:243873-244522	dauer	J2A	OK	0.796939	4.43749	2.4772	1.63116	0.24405	0.333599
transcript:RSKR_0000181900.1	gene:RSKR_0000181900	RSKR_0000181900	RSKR_scaffold0000007:316976-318734	dauer	J2A	OK	0.592216	3.29342	2.47539	3.25339	0.0003	0.00107723
transcript:RSKR_0000322300.1	gene:RSKR_0000322300	RSKR_0000322300	RSKR_contig0000025:211-2104	dauer	J2A	NOTEST	0.0638493	0.35495	2.47487	0	1	1
transcript:RSKR_0000230150.1	gene:RSKR_0000230150	RSKR_0000230150	RSKR_scaffold0000039:45611-45884	dauer	J2A	OK	1.37495	7.62254	2.4709	1.9921	0.01255	0.0279489
transcript:RSKR_0000131500.1	gene:RSKR_0000131500	RSKR_0000131500	RSKR_contig0000006:242805-243060	dauer	J2A	OK	9.02042	49.785	2.46445	3.14016	5e-05	0.000212825
transcript:RSKR_0000779200.1	gene:RSKR_0000779200	RSKR_0000779200	RSKR_scaffold0000001:2258974-2259848	dauer	J2A	NOTEST	0.119355	0.657906	2.46262	0	1	1
transcript:RSKR_0001134200.1	gene:RSKR_0001134200	RSKR_0001134200	RSKR_scaffold0000002:620626-621727	dauer	J2A	OK	193.007	1059.05	2.45604	9.21774	5e-05	0.000212825
transcript:RSKR_0000965800.1	gene:RSKR_0000965800	RSKR_0000965800	RSKR_scaffold0000085:13201-15679	dauer	J2A	NOTEST	0.04033	0.220951	2.4538	0	1	1
transcript:RSKR_0001096800.1	gene:RSKR_0001096800	RSKR_0001096800	RSKR_contig0000016:37090-37696	dauer	J2A	OK	1.42387	7.74625	2.44368	2.76187	0.0009	0.00284864
transcript:RSKR_0000272900.1	gene:RSKR_0000272900	RSKR_0000272900	RSKR_contig0000002:310067-313337	dauer	J2A	OK	1.29348	7.03115	2.44251	4.79645	5e-05	0.000212825
transcript:RSKR_0000290700.1	gene:RSKR_0000290700	RSKR_0000290700	RSKR_scaffold0000035:62985-64217	dauer	J2A	OK	150.394	817.244	2.44202	9.21228	5e-05	0.000212825
transcript:RSKR_0000613200.1	gene:RSKR_0000613200	RSKR_0000613200	RSKR_contig0000003:106248-108040	dauer	J2A	OK	34.9384	189.359	2.43824	8.57303	5e-05	0.000212825
transcript:RSKR_0000844950.1	gene:RSKR_0000844950	RSKR_0000844950	RSKR_scaffold0000001:5672454-5673632	dauer	J2A	NOTEST	0.0411641	0.22308	2.4381	0	1	1
transcript:RSKR_0000648200.1	gene:RSKR_0000648200	RSKR_0000648200	RSKR_scaffold0000029:269051-271342	dauer	J2A	OK	2.3375	12.6321	2.43405	6.01532	5e-05	0.000212825
transcript:RSKR_0000361200.1	gene:RSKR_0000361200	RSKR_0000361200	RSKR_scaffold0000033:29-526	dauer	J2A	OK	0.605851	3.25217	2.42437	1.50981	0.03755	0.0706282
transcript:RSKR_0000885400.1	gene:RSKR_0000885400	RSKR_0000885400	RSKR_scaffold0000060:89731-90198	dauer	J2A	NOTEST	0.150774	0.808708	2.42323	0	1	1
transcript:RSKR_0000380800.1	gene:RSKR_0000380800	RSKR_0000380800	RSKR_scaffold0000017:283790-284234	dauer	J2A	OK	4.678	25.0758	2.42233	3.62818	5e-05	0.000212825
transcript:RSKR_0000933500.1	gene:RSKR_0000933500	RSKR_0000933500	RSKR_scaffold0000054:2441-3863	dauer	J2A	OK	20.5741	109.93	2.41769	8.35016	5e-05	0.000212825
transcript:RSKR_0000626200.1	gene:RSKR_0000626200	RSKR_0000626200	RSKR_contig0000003:565346-568163	dauer	J2A	OK	14.6385	78.1778	2.41699	8.76778	5e-05	0.000212825
transcript:RSKR_0000925800.1	gene:RSKR_0000925800	RSKR_0000925800	RSKR_contig0000009:153910-158284	dauer	J2A	OK	5.08418	26.9197	2.40458	7.57889	5e-05	0.000212825
transcript:RSKR_0000332700.1	gene:RSKR_0000332700	RSKR_0000332700	RSKR_contig0000011:202912-207140	dauer	J2A	OK	0.405413	2.13524	2.39693	3.69499	5e-05	0.000212825
transcript:RSKR_0000367300.1	gene:RSKR_0000367300	RSKR_0000367300	RSKR_scaffold0000033:175876-178938	dauer	J2A	NOTEST	0.180394	0.9486	2.39465	0	1	1
transcript:RSKR_0001034900.1	gene:RSKR_0001034900	RSKR_0001034900	RSKR_scaffold0000014:224641-224968	dauer	J2A	NOTEST	0.231336	1.21121	2.38838	0	1	1
transcript:RSKR_0000657800.1	gene:RSKR_0000657800	RSKR_0000657800	RSKR_scaffold0000026:160625-161011	dauer	J2A	OK	4.93952	25.7609	2.38274	3.12585	0.00015	0.000581159
transcript:RSKR_0000066300.1	gene:RSKR_0000066300	RSKR_0000066300	RSKR_scaffold0000038:141475-142591	dauer	J2A	OK	59.0584	306.589	2.37609	8.69596	5e-05	0.000212825
transcript:RSKR_0000160600.1	gene:RSKR_0000160600	RSKR_0000160600	RSKR_scaffold0000011:574617-575586	dauer	J2A	OK	1.1637	6.01623	2.37014	2.51459	0.0019	0.00547387
transcript:RSKR_0001142300.1	gene:RSKR_0001142300	RSKR_0001142300	RSKR_scaffold0000002:958685-964266	dauer	J2A	OK	20.5716	104.635	2.34664	8.91393	5e-05	0.000212825
transcript:RSKR_0001044000.1	gene:RSKR_0001044000	RSKR_0001044000	RSKR_scaffold0000014:521198-526061	dauer	J2A	OK	0.736771	3.7284	2.33927	3.47551	5e-05	0.000212825
transcript:RSKR_0000193600.1	gene:RSKR_0000193600	RSKR_0000193600	RSKR_scaffold0000045:143633-145835	dauer	J2A	NOTEST	0.215719	1.09112	2.33859	0	1	1
transcript:RSKR_0000659500.1	gene:RSKR_0000659500	RSKR_0000659500	RSKR_scaffold0000026:224056-224869	dauer	J2A	OK	5.4463	27.5027	2.33623	5.27902	5e-05	0.000212825
transcript:RSKR_0000462400.1	gene:RSKR_0000462400	RSKR_0000462400	RSKR_scaffold0000012:342550-343444	dauer	J2A	OK	1.58062	7.97609	2.33519	3.37453	5e-05	0.000212825
transcript:RSKR_0000593500.1	gene:RSKR_0000593500	RSKR_0000593500	RSKR_contig0000028:83903-84216	dauer	J2A	OK	0.711692	3.58522	2.33273	1.33364	0.21495	0.301748
transcript:RSKR_0000789300.1	gene:RSKR_0000789300	RSKR_0000789300	RSKR_scaffold0000001:2746732-2747690	dauer	J2A	OK	6.11469	30.7193	2.3288	5.38439	5e-05	0.000212825
transcript:RSKR_0000457000.1	gene:RSKR_0000457000	RSKR_0000457000	RSKR_scaffold0000012:200832-201411	dauer	J2A	OK	0.614958	3.08363	2.32607	1.87476	0.0255	0.0511977
transcript:RSKR_0000909350.1	gene:RSKR_0000909350	RSKR_0000909350	RSKR_scaffold0000044:76401-77715	dauer	J2A	OK	0.52002	2.60192	2.32294	2.09005	0.0081	0.0191494
transcript:RSKR_0000345000.1	gene:RSKR_0000345000	RSKR_0000345000	RSKR_scaffold0000009:277899-279439	dauer	J2A	OK	498.47	2478.85	2.31409	8.32107	5e-05	0.000212825
transcript:RSKR_0000398800.1	gene:RSKR_0000398800	RSKR_0000398800	RSKR_contig0000019:107479-107875	dauer	J2A	OK	57.6171	286.042	2.31166	7.28863	5e-05	0.000212825
transcript:RSKR_0000920700.1	gene:RSKR_0000920700	RSKR_0000920700	RSKR_contig0000014:276066-277064	dauer	J2A	OK	30.4709	150.983	2.30888	7.83082	5e-05	0.000212825
transcript:RSKR_0000876600.1	gene:RSKR_0000876600	RSKR_0000876600	RSKR_scaffold0000057:29289-29661	dauer	J2A	OK	17.6622	87.3091	2.30547	5.24295	5e-05	0.000212825
transcript:RSKR_0000620700.1	gene:RSKR_0000620700	RSKR_0000620700	RSKR_contig0000003:377933-378821	dauer	J2A	NOTEST	0.0537666	0.265633	2.30465	0	1	1
transcript:RSKR_0001033266.1	gene:RSKR_0001033266	RSKR_0001033266	RSKR_scaffold0000014:162876-163788	dauer	J2A	OK	1.23393	6.08285	2.30148	2.98181	0.0003	0.00107723
transcript:RSKR_0000162300.1	gene:RSKR_0000162300	RSKR_0000162300	RSKR_scaffold0000061:34496-34907	dauer	J2A	OK	18.7948	92.61	2.30084	5.58827	5e-05	0.000212825
transcript:RSKR_0000124800.2	gene:RSKR_0000124800	RSKR_0000124800	RSKR_scaffold0000065:87704-94202	dauer	J2A	OK	0.391315	1.9201	2.29478	1.11761	0.13155	0.200879
transcript:RSKR_0001020300.1	gene:RSKR_0001020300	RSKR_0001020300	RSKR_contig0000008:146014-149051	dauer	J2A	OK	62.0789	304.488	2.29421	8.55291	5e-05	0.000212825
transcript:RSKR_0000462300.1	gene:RSKR_0000462300	RSKR_0000462300	RSKR_scaffold0000012:340029-341253	dauer	J2A	OK	1.53862	7.50669	2.28654	3.46748	5e-05	0.000212825
transcript:RSKR_0000447400.1	gene:RSKR_0000447400	RSKR_0000447400	RSKR_scaffold0000004:1107118-1107425	dauer	J2A	OK	0.399434	1.94607	2.28454	0.698758	0.18595	0.267582
transcript:RSKR_0001142200.1	gene:RSKR_0001142200	RSKR_0001142200	RSKR_scaffold0000002:953830-957123	dauer	J2A	OK	11.0959	53.8283	2.27833	7.40608	5e-05	0.000212825
transcript:RSKR_0000876400.1	gene:RSKR_0000876400	RSKR_0000876400	RSKR_scaffold0000057:13394-14991	dauer	J2A	NOTEST	0.081904	0.393357	2.26383	0	1	1
transcript:RSKR_0000874200.1	gene:RSKR_0000874200	RSKR_0000874200	RSKR_scaffold0000001:7189416-7191285	dauer	J2A	OK	0.33055	1.58718	2.26353	2.44968	0.0033	0.00889722
transcript:RSKR_0000915000.1	gene:RSKR_0000915000	RSKR_0000915000	RSKR_contig0000014:41401-42411	dauer	J2A	OK	15.6645	74.9938	2.25927	6.99194	5e-05	0.000212825
transcript:RSKR_0000264150.1	gene:RSKR_0000264150	RSKR_0000264150	RSKR_scaffold0000069:64770-65178	dauer	J2A	OK	2.3508	11.2321	2.2564	2.72913	0.0023	0.00649518
transcript:RSKR_0000881000.1	gene:RSKR_0000881000	RSKR_0000881000	RSKR_scaffold0000062:3822-6477	dauer	J2A	NOTEST	0.171125	0.817292	2.2558	0	1	1
transcript:RSKR_0000305900.1	gene:RSKR_0000305900	RSKR_0000305900	RSKR_contig0000021:79101-81172	dauer	J2A	OK	56.4911	269.548	2.25445	8.19605	5e-05	0.000212825
transcript:RSKR_0001150800.1	gene:RSKR_0001150800	RSKR_0001150800	RSKR_scaffold0000002:1304197-1304830	dauer	J2A	OK	0.554807	2.64512	2.25327	1.81742	0.0341	0.0652636
transcript:RSKR_0000495500.1	gene:RSKR_0000495500	RSKR_0000495500	RSKR_scaffold0000050:88318-90614	dauer	J2A	NOTEST	0.0504449	0.24041	2.25272	0	1	1
transcript:RSKR_0000747200.1	gene:RSKR_0000747200	RSKR_0000747200	RSKR_scaffold0000001:701330-703977	dauer	J2A	OK	9.72276	46.2232	2.24918	7.39222	5e-05	0.000212825
transcript:RSKR_0000022933.1	gene:RSKR_0000022933	RSKR_0000022933	RSKR_scaffold0000006:295539-296664	dauer	J2A	NOTEST	0.193595	0.918729	2.2466	0	1	1
transcript:RSKR_0000772500.1	gene:RSKR_0000772500	RSKR_0000772500	RSKR_scaffold0000001:1894939-1896100	dauer	J2A	NOTEST	0.113998	0.540261	2.24465	0	1	1
transcript:RSKR_0000307000.1	gene:RSKR_0000307000	RSKR_0000307000	RSKR_contig0000021:136158-137520	dauer	J2A	NOTEST	0.203936	0.965568	2.24326	0	1	1
transcript:RSKR_0000010700.1	gene:RSKR_0000010700	RSKR_0000010700	RSKR_scaffold0000094:2392-3817	dauer	J2A	NOTEST	0.0858921	0.40521	2.23807	0	1	1
transcript:RSKR_0000770200.1	gene:RSKR_0000770200	RSKR_0000770200	RSKR_scaffold0000001:1741389-1742638	dauer	J2A	OK	8.0797	38.0076	2.23391	5.16481	5e-05	0.000212825
transcript:RSKR_0000754500.1	gene:RSKR_0000754500	RSKR_0000754500	RSKR_scaffold0000001:1074734-1075344	dauer	J2A	OK	29.0146	136.444	2.23346	6.88736	5e-05	0.000212825
transcript:RSKR_0000159300.1	gene:RSKR_0000159300	RSKR_0000159300	RSKR_scaffold0000011:531758-532685	dauer	J2A	OK	3.80833	17.8943	2.23228	4.66947	5e-05	0.000212825
transcript:RSKR_0000930600.1	gene:RSKR_0000930600	RSKR_0000930600	RSKR_contig0000009:317897-319188	dauer	J2A	OK	264.925	1240.67	2.22746	8.3041	5e-05	0.000212825
transcript:RSKR_0000581400.2	gene:RSKR_0000581400	RSKR_0000581400	RSKR_scaffold0000005:519553-523213	dauer	J2A	OK	78.4592	366.15	2.22242	8.37831	5e-05	0.000212825
transcript:RSKR_0000528000.1	gene:RSKR_0000528000	RSKR_0000528000	RSKR_scaffold0000015:194377-195652	dauer	J2A	NOTEST	0.0325301	0.151421	2.21872	0	1	1
transcript:RSKR_0000967150.1	gene:RSKR_0000967150	RSKR_0000967150	RSKR_scaffold0000032:12197-13271	dauer	J2A	OK	0.363072	1.68562	2.21496	1.63368	0.0045	0.0115909
transcript:RSKR_0000864900.1	gene:RSKR_0000864900	RSKR_0000864900	RSKR_scaffold0000001:6760421-6761111	dauer	J2A	OK	3.64163	16.8962	2.21404	3.96455	5e-05	0.000212825
transcript:RSKR_0000741625.1	gene:RSKR_0000741625	RSKR_0000741625	RSKR_scaffold0000001:396721-398881	dauer	J2A	OK	0.559402	2.584	2.20765	2.68278	0.0007	0.00227843
transcript:RSKR_0000875000.1	gene:RSKR_0000875000	RSKR_0000875000	RSKR_scaffold0000001:7233398-7234036	dauer	J2A	OK	4.91019	22.6298	2.20437	3.83149	5e-05	0.000212825
transcript:RSKR_0000290100.1	gene:RSKR_0000290100	RSKR_0000290100	RSKR_scaffold0000035:37047-37830	dauer	J2A	NOTEST	0.242606	1.11465	2.19991	0	1	1
transcript:RSKR_0000674200.1	gene:RSKR_0000674200	RSKR_0000674200	RSKR_scaffold0000027:264894-265206	dauer	J2A	OK	39.3413	179.061	2.18633	5.62294	5e-05	0.000212825
transcript:RSKR_0000556900.1	gene:RSKR_0000556900	RSKR_0000556900	RSKR_contig0000048:43806-44907	dauer	J2A	OK	1.3708	6.23006	2.18423	3.31137	5e-05	0.000212825
transcript:RSKR_0000097300.1	gene:RSKR_0000097300	RSKR_0000097300	RSKR_scaffold0000008:141828-143281	dauer	J2A	OK	1.96224	8.8949	2.18048	3.28483	5e-05	0.000212825
transcript:RSKR_0000821700.1	gene:RSKR_0000821700	RSKR_0000821700	RSKR_scaffold0000001:4474586-4475661	dauer	J2A	NOTEST	0.101968	0.461558	2.17839	0	1	1
transcript:RSKR_0000877600.1	gene:RSKR_0000877600	RSKR_0000877600	RSKR_scaffold0000057:56200-56536	dauer	J2A	OK	34.1675	154.515	2.17705	5.65697	5e-05	0.000212825
transcript:RSKR_0000582900.1	gene:RSKR_0000582900	RSKR_0000582900	RSKR_scaffold0000005:594771-595562	dauer	J2A	OK	14.0233	63.3428	2.17536	6.14472	5e-05	0.000212825
transcript:RSKR_0000965200.1	gene:RSKR_0000965200	RSKR_0000965200	RSKR_contig0000015:218037-221724	dauer	J2A	OK	0.509468	2.29236	2.16977	3.50583	5e-05	0.000212825
transcript:RSKR_0001156033.1	gene:RSKR_0001156033	RSKR_0001156033	RSKR_scaffold0000002:1506747-1507155	dauer	J2A	OK	2.11633	9.48261	2.16372	2.20628	0.00395	0.0103734
transcript:RSKR_0000183500.1	gene:RSKR_0000183500	RSKR_0000183500	RSKR_scaffold0000007:411795-413121	dauer	J2A	OK	138.055	615.473	2.15645	8.16403	5e-05	0.000212825
transcript:RSKR_0000239400.1	gene:RSKR_0000239400	RSKR_0000239400	RSKR_scaffold0000096:50-446	dauer	J2A	OK	3.58465	15.8866	2.1479	2.65671	0.0006	0.00198544
transcript:RSKR_0000162200.1	gene:RSKR_0000162200	RSKR_0000162200	RSKR_scaffold0000061:33361-33757	dauer	J2A	OK	11.4242	50.5356	2.14521	4.27904	5e-05	0.000212825
transcript:RSKR_0000299500.1	gene:RSKR_0000299500	RSKR_0000299500	RSKR_contig0000024:117049-117334	dauer	J2A	OK	1.36666	6.04248	2.14448	1.42357	0.02125	0.0438833
transcript:RSKR_0000067300.1	gene:RSKR_0000067300	RSKR_0000067300	RSKR_scaffold0000038:186835-191653	dauer	J2A	OK	7.99303	35.1286	2.13583	7.69583	5e-05	0.000212825
transcript:RSKR_0000416100.1	gene:RSKR_0000416100	RSKR_0000416100	RSKR_scaffold0000004:105173-105985	dauer	J2A	OK	1.62352	7.13074	2.13493	2.95139	0.00045	0.00154605
transcript:RSKR_0000127650.1	gene:RSKR_0000127650	RSKR_0000127650	RSKR_contig0000006:54913-55753	dauer	J2A	NOTEST	0.0537666	0.236002	2.13401	0	1	1
transcript:RSKR_0000594066.1	gene:RSKR_0000594066	RSKR_0000594066	RSKR_contig0000065:18352-19082	dauer	J2A	OK	7.83312	34.3816	2.13398	4.92427	5e-05	0.000212825
transcript:RSKR_0000524100.1	gene:RSKR_0000524100	RSKR_0000524100	RSKR_scaffold0000015:10634-11610	dauer	J2A	NOTEST	0.158736	0.695789	2.13202	0	1	1
transcript:RSKR_0001034300.1	gene:RSKR_0001034300	RSKR_0001034300	RSKR_scaffold0000014:199206-199805	dauer	J2A	OK	3.03182	13.2817	2.13119	3.13333	0.0001	0.000404762
transcript:RSKR_0000761300.1	gene:RSKR_0000761300	RSKR_0000761300	RSKR_scaffold0000001:1384691-1385022	dauer	J2A	OK	12.5812	55.0366	2.12912	3.54938	5e-05	0.000212825
transcript:RSKR_0000655500.1	gene:RSKR_0000655500	RSKR_0000655500	RSKR_scaffold0000026:87749-89243	dauer	J2A	OK	1.48706	6.49471	2.1268	3.71405	5e-05	0.000212825
transcript:RSKR_0000166000.1	gene:RSKR_0000166000	RSKR_0000166000	RSKR_contig0000020:82210-82558	dauer	J2A	NOTEST	0.204306	0.892161	2.12657	0	1	1
transcript:RSKR_0000170125.1	gene:RSKR_0000170125	RSKR_0000170125	RSKR_contig0000081:14945-16715	dauer	J2A	NOTEST	0.0931664	0.406818	2.1265	0	1	1
transcript:RSKR_0000563325.1	gene:RSKR_0000563325	RSKR_0000563325	RSKR_contig0000017:185883-187386	dauer	J2A	NOTEST	0.179359	0.783025	2.1262	0	1	1
transcript:RSKR_0000881466.1	gene:RSKR_0000881466	RSKR_0000881466	RSKR_scaffold0000062:47523-48195	dauer	J2A	NOTEST	0.0718925	0.313167	2.12302	0	1	1
transcript:RSKR_0000856000.1	gene:RSKR_0000856000	RSKR_0000856000	RSKR_scaffold0000001:6256917-6262199	dauer	J2A	NOTEST	0.0436693	0.189967	2.12105	0	1	1
transcript:RSKR_0000522425.1	gene:RSKR_0000522425	RSKR_0000522425	RSKR_scaffold0000063:46538-47224	dauer	J2A	NOTEST	0.0764977	0.332586	2.12024	0	1	1
transcript:RSKR_0000504700.1	gene:RSKR_0000504700	RSKR_0000504700	RSKR_contig0000001:242327-243612	dauer	J2A	OK	130.04	564.839	2.11889	8.08824	5e-05	0.000212825
transcript:RSKR_0000578800.1	gene:RSKR_0000578800	RSKR_0000578800	RSKR_scaffold0000005:417243-418425	dauer	J2A	NOTEST	0.076112	0.330368	2.11788	0	1	1
transcript:RSKR_0000966350.1	gene:RSKR_0000966350	RSKR_0000966350	RSKR_scaffold0000085:33598-34391	dauer	J2A	NOTEST	0.0834466	0.361747	2.11606	0	1	1
transcript:RSKR_0000161900.1	gene:RSKR_0000161900	RSKR_0000161900	RSKR_scaffold0000061:26321-26693	dauer	J2A	OK	9.59751	41.5494	2.1141	3.79647	5e-05	0.000212825
transcript:RSKR_0000963000.1	gene:RSKR_0000963000	RSKR_0000963000	RSKR_contig0000015:142694-143422	dauer	J2A	OK	0.43718	1.88521	2.10843	1.31025	0.0739	0.124133
transcript:RSKR_0000893600.1	gene:RSKR_0000893600	RSKR_0000893600	RSKR_scaffold0000034:264934-268015	dauer	J2A	NOTEST	0.232766	1.003	2.10737	0	1	1
transcript:RSKR_0000940950.1	gene:RSKR_0000940950	RSKR_0000940950	RSKR_scaffold0000031:85893-87523	dauer	J2A	OK	0.41354	1.78042	2.10612	2.21244	0.00345	0.00924789
transcript:RSKR_0000787000.1	gene:RSKR_0000787000	RSKR_0000787000	RSKR_scaffold0000001:2599151-2599806	dauer	J2A	OK	7.54105	32.3686	2.10176	4.59773	5e-05	0.000212825
transcript:RSKR_0000467800.1	gene:RSKR_0000467800	RSKR_0000467800	RSKR_scaffold0000012:547863-548407	dauer	J2A	NOTEST	0.11045	0.473525	2.10005	0	1	1
transcript:RSKR_0000182200.2	gene:RSKR_0000182200	RSKR_0000182200	RSKR_scaffold0000007:344345-345971	dauer	J2A	OK	28.1535	120.618	2.09906	7.54163	5e-05	0.000212825
transcript:RSKR_0000466100.1	gene:RSKR_0000466100	RSKR_0000466100	RSKR_scaffold0000012:471768-473524	dauer	J2A	OK	160.265	686.258	2.09829	7.76292	5e-05	0.000212825
transcript:RSKR_0000465700.1	gene:RSKR_0000465700	RSKR_0000465700	RSKR_scaffold0000012:464841-465282	dauer	J2A	OK	34.9316	149.42	2.09676	6.03987	5e-05	0.000212825
transcript:RSKR_0000024700.1	gene:RSKR_0000024700	RSKR_0000024700	RSKR_scaffold0000006:336256-337276	dauer	J2A	OK	4.87057	20.8317	2.09662	4.59218	5e-05	0.000212825
transcript:RSKR_0000878600.1	gene:RSKR_0000878600	RSKR_0000878600	RSKR_scaffold0000057:102991-104404	dauer	J2A	OK	7.98326	34.1332	2.09613	5.98859	5e-05	0.000212825
transcript:RSKR_0000308900.1	gene:RSKR_0000308900	RSKR_0000308900	RSKR_contig0000068:8133-10470	dauer	J2A	OK	0.529603	2.24529	2.08392	2.9801	5e-05	0.000212825
transcript:RSKR_0000045300.1	gene:RSKR_0000045300	RSKR_0000045300	RSKR_scaffold0000047:93540-94263	dauer	J2A	OK	34.5876	146.631	2.08386	6.74171	5e-05	0.000212825
transcript:RSKR_0000357900.1	gene:RSKR_0000357900	RSKR_0000357900	RSKR_contig0000071:20141-20957	dauer	J2A	OK	0.552599	2.34208	2.08348	1.7077	0.024	0.0486245
transcript:RSKR_0000345100.1	gene:RSKR_0000345100	RSKR_0000345100	RSKR_scaffold0000009:283891-285424	dauer	J2A	OK	120.092	508.612	2.08242	7.75022	5e-05	0.000212825
transcript:RSKR_0001167520.1	gene:RSKR_0001167520	RSKR_0001167520	RSKR_scaffold0000002:1983414-1984667	dauer	J2A	NOTEST	0.338726	1.43433	2.08219	0	1	1
transcript:RSKR_0000842000.1	gene:RSKR_0000842000	RSKR_0000842000	RSKR_scaffold0000001:5501424-5502054	dauer	J2A	OK	2.47413	10.4748	2.08193	2.84899	0.00015	0.000581159
transcript:RSKR_0001115100.1	gene:RSKR_0001115100	RSKR_0001115100	RSKR_scaffold0000024:354418-355425	dauer	J2A	OK	6.12022	25.8982	2.0812	3.79793	5e-05	0.000212825
transcript:RSKR_0000987466.1	gene:RSKR_0000987466	RSKR_0000987466	RSKR_contig0000010:41776-42128	dauer	J2A	OK	0.781762	3.30313	2.07904	1.44134	0.26575	0.356951
transcript:RSKR_0000023800.1	gene:RSKR_0000023800	RSKR_0000023800	RSKR_scaffold0000006:323193-325153	dauer	J2A	OK	0.542227	2.29093	2.07896	1.40826	0.0754	0.126252
transcript:RSKR_0000311100.1	gene:RSKR_0000311100	RSKR_0000311100	RSKR_contig0000007:24562-25633	dauer	J2A	NOTEST	0.0834792	0.352145	2.07668	0	1	1
transcript:RSKR_0001166000.1	gene:RSKR_0001166000	RSKR_0001166000	RSKR_scaffold0000002:1943325-1943688	dauer	J2A	OK	1.02364	4.30659	2.07284	1.37631	0.0504	0.0899365
transcript:RSKR_0000657700.1	gene:RSKR_0000657700	RSKR_0000657700	RSKR_scaffold0000026:158416-159032	dauer	J2A	OK	3.05402	12.8403	2.07189	3.08102	0.0001	0.000404762
transcript:RSKR_0000943650.1	gene:RSKR_0000943650	RSKR_0000943650	RSKR_scaffold0000031:176563-176995	dauer	J2A	NOTEST	0.320315	1.34562	2.07071	0	1	1
transcript:RSKR_0001022766.1	gene:RSKR_0001022766	RSKR_0001022766	RSKR_contig0000008:235833-236407	dauer	J2A	OK	0.803366	3.37437	2.07049	1.84726	0.029	0.0570622
transcript:RSKR_0000747800.1	gene:RSKR_0000747800	RSKR_0000747800	RSKR_scaffold0000001:737904-739066	dauer	J2A	OK	43.6034	182.786	2.06765	7.42103	5e-05	0.000212825
transcript:RSKR_0000986650.1	gene:RSKR_0000986650	RSKR_0000986650	RSKR_contig0000010:1101-7050	dauer	J2A	OK	0.784213	3.28102	2.06483	2.95351	0.00025	0.000914804
transcript:RSKR_0001006400.1	gene:RSKR_0001006400	RSKR_0001006400	RSKR_scaffold0000019:229887-232969	dauer	J2A	OK	18.8556	78.8467	2.06406	6.90227	5e-05	0.000212825
transcript:RSKR_0000694100.1	gene:RSKR_0000694100	RSKR_0000694100	RSKR_scaffold0000023:210954-212251	dauer	J2A	OK	18.9385	78.9854	2.06027	6.70574	5e-05	0.000212825
transcript:RSKR_0000659000.1	gene:RSKR_0000659000	RSKR_0000659000	RSKR_scaffold0000026:206479-206932	dauer	J2A	OK	12.5507	52.3224	2.05966	4.61307	5e-05	0.000212825
transcript:RSKR_0000747600.1	gene:RSKR_0000747600	RSKR_0000747600	RSKR_scaffold0000001:733611-736012	dauer	J2A	NOTEST	0.294788	1.22838	2.05901	0	1	1
transcript:RSKR_0001008400.1	gene:RSKR_0001008400	RSKR_0001008400	RSKR_scaffold0000019:294725-304123	dauer	J2A	OK	17.6577	73.2015	2.05157	7.8121	5e-05	0.000212825
transcript:RSKR_0000666800.1	gene:RSKR_0000666800	RSKR_0000666800	RSKR_scaffold0000027:22395-25889	dauer	J2A	OK	10.6883	44.2889	2.05091	7.02103	5e-05	0.000212825
transcript:RSKR_0001150600.1	gene:RSKR_0001150600	RSKR_0001150600	RSKR_scaffold0000002:1301480-1302465	dauer	J2A	NOTEST	0.29957	1.23621	2.04496	0	1	1
transcript:RSKR_0000967950.1	gene:RSKR_0000967950	RSKR_0000967950	RSKR_scaffold0000032:44001-44382	dauer	J2A	OK	1.57964	6.48446	2.03739	1.9334	0.0209	0.043289
transcript:RSKR_0000904500.1	gene:RSKR_0000904500	RSKR_0000904500	RSKR_scaffold0000021:339846-340966	dauer	J2A	OK	4.31544	17.6763	2.03423	3.78839	5e-05	0.000212825
transcript:RSKR_0000711766.1	gene:RSKR_0000711766	RSKR_0000711766	RSKR_contig0000044:54280-54682	dauer	J2A	OK	12.1689	49.7991	2.03292	3.89483	5e-05	0.000212825
transcript:RSKR_0000994950.1	gene:RSKR_0000994950	RSKR_0000994950	RSKR_contig0000010:307716-308184	dauer	J2A	OK	14.3373	58.6493	2.03234	4.75914	5e-05	0.000212825
transcript:RSKR_0000757000.1	gene:RSKR_0000757000	RSKR_0000757000	RSKR_scaffold0000001:1215844-1216787	dauer	J2A	OK	1.91408	7.79873	2.02659	2.95113	5e-05	0.000212825
transcript:RSKR_0000985500.1	gene:RSKR_0000985500	RSKR_0000985500	RSKR_contig0000088:6858-8935	dauer	J2A	OK	0.701285	2.85317	2.0245	3.10611	5e-05	0.000212825
transcript:RSKR_0000012850.1	gene:RSKR_0000012850	RSKR_0000012850	RSKR_contig0000023:89489-89934	dauer	J2A	NOTEST	0.326071	1.32575	2.02355	0	1	1
transcript:RSKR_0000122400.1	gene:RSKR_0000122400	RSKR_0000122400	RSKR_scaffold0000074:34894-41714	dauer	J2A	NOTEST	0.259287	1.05319	2.02215	0	1	1
transcript:RSKR_0000073900.1	gene:RSKR_0000073900	RSKR_0000073900	RSKR_scaffold0000043:180139-181329	dauer	J2A	OK	1.60437	6.51294	2.02131	3.25653	5e-05	0.000212825
transcript:RSKR_0000939000.1	gene:RSKR_0000939000	RSKR_0000939000	RSKR_scaffold0000031:8960-9368	dauer	J2A	OK	0.610761	2.47777	2.02036	1.53285	0.11725	0.182216
transcript:RSKR_0000245650.1	gene:RSKR_0000245650	RSKR_0000245650	RSKR_contig0000004:215049-215402	dauer	J2A	OK	0.885313	3.58173	2.0164	1.27967	0.2214	0.308462
transcript:RSKR_0000862800.1	gene:RSKR_0000862800	RSKR_0000862800	RSKR_scaffold0000001:6630791-6651722	dauer	J2A	OK	27.6391	111.428	2.01133	7.40453	5e-05	0.000212825
transcript:RSKR_0000123100.1	gene:RSKR_0000123100	RSKR_0000123100	RSKR_scaffold0000065:2776-3592	dauer	J2A	OK	1.65256	6.66183	2.01122	2.81176	0.00015	0.000581159
transcript:RSKR_0000464700.1	gene:RSKR_0000464700	RSKR_0000464700	RSKR_scaffold0000012:419577-420138	dauer	J2A	OK	9.29672	37.4723	2.01103	4.18745	5e-05	0.000212825
transcript:RSKR_0001168400.1	gene:RSKR_0001168400	RSKR_0001168400	RSKR_scaffold0000002:2028083-2029037	dauer	J2A	OK	3.52565	14.2047	2.0104	3.89188	5e-05	0.000212825
transcript:RSKR_0000140900.1	gene:RSKR_0000140900	RSKR_0000140900	RSKR_contig0000078:1151-2934	dauer	J2A	OK	3.38038	13.6072	2.00911	4.21509	5e-05	0.000212825
transcript:RSKR_0000967300.1	gene:RSKR_0000967300	RSKR_0000967300	RSKR_scaffold0000032:23812-24211	dauer	J2A	OK	3.83212	15.4169	2.0083	2.64015	0.00035	0.0012337
transcript:RSKR_0000858400.1	gene:RSKR_0000858400	RSKR_0000858400	RSKR_scaffold0000001:6350797-6351238	dauer	J2A	OK	93.8325	376.459	2.00434	7.00908	5e-05	0.000212825
transcript:RSKR_0000645200.1	gene:RSKR_0000645200	RSKR_0000645200	RSKR_scaffold0000029:176700-177035	dauer	J2A	OK	186.65	748.227	2.00314	6.71232	5e-05	0.000212825
transcript:RSKR_0000131600.1	gene:RSKR_0000131600	RSKR_0000131600	RSKR_contig0000006:244002-245129	dauer	J2A	NOTEST	0.143599	0.575423	2.00258	0	1	1
transcript:RSKR_0000713520.1	gene:RSKR_0000713520	RSKR_0000713520	RSKR_scaffold0000046:17362-18810	dauer	J2A	NOTEST	0.116931	0.467779	2.00018	0	1	1
transcript:RSKR_0001169266.1	gene:RSKR_0001169266	RSKR_0001169266	RSKR_scaffold0000002:2051089-2052129	dauer	J2A	OK	0.579009	2.30984	1.99614	1.85224	0.01695	0.0364571
transcript:RSKR_0000737800.1	gene:RSKR_0000737800	RSKR_0000737800	RSKR_scaffold0000001:184879-185347	dauer	J2A	OK	27.8108	110.875	1.99521	5.65705	5e-05	0.000212825
transcript:RSKR_0000937900.1	gene:RSKR_0000937900	RSKR_0000937900	RSKR_scaffold0000054:127969-128388	dauer	J2A	OK	1.02741	4.0949	1.99482	1.49657	0.0726	0.122226
transcript:RSKR_0001167000.1	gene:RSKR_0001167000	RSKR_0001167000	RSKR_scaffold0000002:1963952-1965251	dauer	J2A	OK	59.5866	237.152	1.99275	7.32154	5e-05	0.000212825
transcript:RSKR_0000074000.1	gene:RSKR_0000074000	RSKR_0000074000	RSKR_scaffold0000043:182376-183631	dauer	J2A	NOTEST	0.112976	0.448945	1.99052	0	1	1
transcript:RSKR_0000945900.1	gene:RSKR_0000945900	RSKR_0000945900	RSKR_scaffold0000031:262725-264461	dauer	J2A	OK	2.41647	9.59734	1.98973	2.71431	0.00025	0.000914804
transcript:RSKR_0000421500.1	gene:RSKR_0000421500	RSKR_0000421500	RSKR_scaffold0000004:278717-280539	dauer	J2A	OK	10.0835	39.8592	1.98292	6.33395	5e-05	0.000212825
transcript:RSKR_0000937000.1	gene:RSKR_0000937000	RSKR_0000937000	RSKR_scaffold0000054:108214-108616	dauer	J2A	OK	0.853326	3.37277	1.98276	1.259	0.0637	0.10951
transcript:RSKR_0000386300.1	gene:RSKR_0000386300	RSKR_0000386300	RSKR_scaffold0000017:492274-493015	dauer	J2A	NOTEST	0.136395	0.538689	1.98166	0	1	1
transcript:RSKR_0001035700.1	gene:RSKR_0001035700	RSKR_0001035700	RSKR_scaffold0000014:262980-266064	dauer	J2A	NOTEST	0.38646	1.5253	1.9807	0	1	1
transcript:RSKR_0000017400.1	gene:RSKR_0000017400	RSKR_0000017400	RSKR_scaffold0000006:122485-123908	dauer	J2A	OK	0.70137	2.76594	1.97952	2.50103	0.00135	0.00407157
transcript:RSKR_0001097700.1	gene:RSKR_0001097700	RSKR_0001097700	RSKR_contig0000016:60787-62165	dauer	J2A	OK	1.41977	5.59821	1.97931	3.16773	5e-05	0.000212825
transcript:RSKR_0000036700.1	gene:RSKR_0000036700	RSKR_0000036700	RSKR_scaffold0000006:691246-693618	dauer	J2A	OK	1.37	5.39928	1.97859	4.07772	5e-05	0.000212825
transcript:RSKR_0000698700.1	gene:RSKR_0000698700	RSKR_0000698700	RSKR_scaffold0000023:350145-350643	dauer	J2A	OK	2.43309	9.57327	1.97622	2.38073	0.0014	0.00420189
transcript:RSKR_0000116500.1	gene:RSKR_0000116500	RSKR_0000116500	RSKR_scaffold0000008:701327-702162	dauer	J2A	OK	388.784	1527.72	1.97434	7.25156	5e-05	0.000212825
transcript:RSKR_0001035750.1	gene:RSKR_0001035750	RSKR_0001035750	RSKR_scaffold0000014:270609-270891	dauer	J2A	OK	2.87847	11.3061	1.97372	2.06919	0.0291	0.0572084
transcript:RSKR_0000190100.1	gene:RSKR_0000190100	RSKR_0000190100	RSKR_scaffold0000007:673412-673904	dauer	J2A	NOTEST	0.318747	1.25164	1.97334	0	1	1
transcript:RSKR_0000311400.1	gene:RSKR_0000311400	RSKR_0000311400	RSKR_contig0000007:33438-34458	dauer	J2A	OK	3.15572	12.3744	1.97131	3.94601	5e-05	0.000212825
transcript:RSKR_0000152800.1	gene:RSKR_0000152800	RSKR_0000152800	RSKR_scaffold0000011:292714-293580	dauer	J2A	OK	1.46288	5.7277	1.96914	2.23607	0.00365	0.00969994
transcript:RSKR_0000203600.1	gene:RSKR_0000203600	RSKR_0000203600	RSKR_scaffold0000003:270171-275102	dauer	J2A	OK	190.228	744.616	1.96877	7.17216	5e-05	0.000212825
transcript:RSKR_0001089400.1	gene:RSKR_0001089400	RSKR_0001089400	RSKR_scaffold0000040:97796-99281	dauer	J2A	OK	1.94139	7.57976	1.96506	3.8474	5e-05	0.000212825
transcript:RSKR_0000188500.1	gene:RSKR_0000188500	RSKR_0000188500	RSKR_scaffold0000007:611086-611708	dauer	J2A	OK	1182.02	4614.82	1.96502	7.15317	5e-05	0.000212825
transcript:RSKR_0000766600.1	gene:RSKR_0000766600	RSKR_0000766600	RSKR_scaffold0000001:1633153-1634471	dauer	J2A	OK	2.64622	10.3203	1.96349	4.08361	5e-05	0.000212825
transcript:RSKR_0001168600.1	gene:RSKR_0001168600	RSKR_0001168600	RSKR_scaffold0000002:2031723-2032524	dauer	J2A	NOTEST	0.142377	0.554583	1.96169	0	1	1
transcript:RSKR_0000658200.1	gene:RSKR_0000658200	RSKR_0000658200	RSKR_scaffold0000026:175885-183868	dauer	J2A	OK	3.0957	12.0498	1.96067	6.71982	5e-05	0.000212825
transcript:RSKR_0001152100.1	gene:RSKR_0001152100	RSKR_0001152100	RSKR_scaffold0000002:1345410-1345842	dauer	J2A	NOTEST	0.330543	1.28637	1.9604	0	1	1
transcript:RSKR_0001149750.1	gene:RSKR_0001149750	RSKR_0001149750	RSKR_scaffold0000002:1257579-1258485	dauer	J2A	OK	0.596127	2.31743	1.95884	1.80646	0.0167	0.0359889
transcript:RSKR_0000714900.1	gene:RSKR_0000714900	RSKR_0000714900	RSKR_scaffold0000046:81618-81945	dauer	J2A	NOTEST	0.231336	0.899063	1.95843	0	1	1
transcript:RSKR_0000286800.1	gene:RSKR_0000286800	RSKR_0000286800	RSKR_contig0000002:692400-692655	dauer	J2A	OK	1.77112	6.87778	1.95728	1.38632	0.0315	0.0612134
transcript:RSKR_0000443300.1	gene:RSKR_0000443300	RSKR_0000443300	RSKR_scaffold0000004:929714-930056	dauer	J2A	OK	1.39427	5.40633	1.95514	1.33668	0.055	0.0967649
transcript:RSKR_0000065900.1	gene:RSKR_0000065900	RSKR_0000065900	RSKR_scaffold0000038:111033-111513	dauer	J2A	OK	5.14949	19.9671	1.95512	2.89885	0.0002	0.000755684
transcript:RSKR_0000014100.1	gene:RSKR_0000014100	RSKR_0000014100	RSKR_scaffold0000006:14352-15702	dauer	J2A	OK	133.135	514.363	1.9499	7.2186	5e-05	0.000212825
transcript:RSKR_0000417366.1	gene:RSKR_0000417366	RSKR_0000417366	RSKR_scaffold0000004:147458-148519	dauer	J2A	NOTEST	0.114504	0.442371	1.94986	0	1	1
transcript:RSKR_0000847700.1	gene:RSKR_0000847700	RSKR_0000847700	RSKR_scaffold0000001:5820349-5822416	dauer	J2A	OK	1.51766	5.85148	1.94695	4.00049	5e-05	0.000212825
transcript:RSKR_0000167200.1	gene:RSKR_0000167200	RSKR_0000167200	RSKR_contig0000020:105033-106359	dauer	J2A	OK	21.1692	81.5468	1.94566	6.78905	5e-05	0.000212825
transcript:RSKR_0000638650.1	gene:RSKR_0000638650	RSKR_0000638650	RSKR_scaffold0000070:20018-20523	dauer	J2A	OK	3.92963	15.1329	1.94522	2.77905	0.00035	0.0012337
transcript:RSKR_0000058000.1	gene:RSKR_0000058000	RSKR_0000058000	RSKR_scaffold0000025:335302-336247	dauer	J2A	OK	81.8729	315.011	1.94394	7.27547	5e-05	0.000212825
transcript:RSKR_0000343500.1	gene:RSKR_0000343500	RSKR_0000343500	RSKR_scaffold0000009:233896-235733	dauer	J2A	NOTEST	0.114113	0.437742	1.93962	0	1	1
transcript:RSKR_0001002900.1	gene:RSKR_0001002900	RSKR_0001002900	RSKR_scaffold0000019:122838-124839	dauer	J2A	OK	3.24131	12.4216	1.9382	4.97636	5e-05	0.000212825
transcript:RSKR_0000260900.1	gene:RSKR_0000260900	RSKR_0000260900	RSKR_scaffold0000055:30684-31161	dauer	J2A	OK	6.35024	24.3299	1.93784	3.44172	5e-05	0.000212825
transcript:RSKR_0000469300.1	gene:RSKR_0000469300	RSKR_0000469300	RSKR_scaffold0000097:26707-27202	dauer	J2A	NOTEST	0.233123	0.890316	1.93323	0	1	1
transcript:RSKR_0000778500.1	gene:RSKR_0000778500	RSKR_0000778500	RSKR_scaffold0000001:2205528-2206328	dauer	J2A	OK	2.26655	8.63618	1.9299	2.87996	0.0002	0.000755684
transcript:RSKR_0001046800.1	gene:RSKR_0001046800	RSKR_0001046800	RSKR_contig0000039:18454-19825	dauer	J2A	OK	1.28596	4.88913	1.92673	3.08056	5e-05	0.000212825
transcript:RSKR_0000555500.1	gene:RSKR_0000555500	RSKR_0000555500	RSKR_contig0000077:14380-15133	dauer	J2A	NOTEST	0.378722	1.43879	1.92564	0	1	1
transcript:RSKR_0001150700.1	gene:RSKR_0001150700	RSKR_0001150700	RSKR_scaffold0000002:1303197-1303830	dauer	J2A	OK	0.554807	2.10351	1.92274	1.52519	0.0524	0.0929395
transcript:RSKR_0001042700.1	gene:RSKR_0001042700	RSKR_0001042700	RSKR_scaffold0000014:487305-487665	dauer	J2A	OK	0.582942	2.20645	1.9203	1.04538	0.2653	0.356433
transcript:RSKR_0000824200.1	gene:RSKR_0000824200	RSKR_0000824200	RSKR_scaffold0000001:4622566-4623583	dauer	J2A	OK	2.29631	8.69043	1.92011	3.30119	5e-05	0.000212825
transcript:RSKR_0000825700.1	gene:RSKR_0000825700	RSKR_0000825700	RSKR_scaffold0000001:4687165-4688233	dauer	J2A	OK	0.573239	2.16874	1.91965	1.86423	0.01015	0.0232456
transcript:RSKR_0000485200.1	gene:RSKR_0000485200	RSKR_0000485200	RSKR_scaffold0000020:297696-299308	dauer	J2A	OK	1.36745	5.17187	1.91919	3.27547	5e-05	0.000212825
transcript:RSKR_0000744100.1	gene:RSKR_0000744100	RSKR_0000744100	RSKR_scaffold0000001:568900-569740	dauer	J2A	OK	180.976	684.163	1.91854	7.35648	5e-05	0.000212825
transcript:RSKR_0000739600.1	gene:RSKR_0000739600	RSKR_0000739600	RSKR_scaffold0000001:291127-293091	dauer	J2A	OK	27.5278	103.913	1.91642	7.06836	5e-05	0.000212825
transcript:RSKR_0000357800.1	gene:RSKR_0000357800	RSKR_0000357800	RSKR_contig0000071:19066-19582	dauer	J2A	NOTEST	0.36326	1.36712	1.91207	0	1	1
transcript:RSKR_0000810000.1	gene:RSKR_0000810000	RSKR_0000810000	RSKR_scaffold0000001:3849887-3858100	dauer	J2A	OK	97.6122	367.274	1.91172	6.83772	5e-05	0.000212825
transcript:RSKR_0000490700.1	gene:RSKR_0000490700	RSKR_0000490700	RSKR_contig0000086:1325-2479	dauer	J2A	OK	2.04586	7.69178	1.91061	3.33644	5e-05	0.000212825
transcript:RSKR_0000234766.1	gene:RSKR_0000234766	RSKR_0000234766	RSKR_scaffold0000039:234029-235322	dauer	J2A	NOTEST	0.243949	0.914196	1.90593	0	1	1
transcript:RSKR_0000839500.1	gene:RSKR_0000839500	RSKR_0000839500	RSKR_scaffold0000001:5354475-5355355	dauer	J2A	OK	0.579171	2.16774	1.90413	1.56453	0.0323	0.0624519
transcript:RSKR_0001092300.1	gene:RSKR_0001092300	RSKR_0001092300	RSKR_scaffold0000040:232583-233575	dauer	J2A	OK	17.431	65.2128	1.9035	5.88333	5e-05	0.000212825
transcript:RSKR_0000968050.1	gene:RSKR_0000968050	RSKR_0000968050	RSKR_scaffold0000032:47858-49959	dauer	J2A	OK	1.63962	6.1262	1.90163	2.9411	0.0001	0.000404762
transcript:RSKR_0000126666.1	gene:RSKR_0000126666	RSKR_0000126666	RSKR_contig0000006:4395-5584	dauer	J2A	NOTEST	0.140987	0.526755	1.90157	0	1	1
transcript:RSKR_0000440866.1	gene:RSKR_0000440866	RSKR_0000440866	RSKR_scaffold0000004:877705-878753	dauer	J2A	NOTEST	0.322034	1.20308	1.90145	0	1	1
transcript:RSKR_0001036300.1	gene:RSKR_0001036300	RSKR_0001036300	RSKR_scaffold0000014:283340-283724	dauer	J2A	OK	15.4364	57.6048	1.89985	4.13813	5e-05	0.000212825
transcript:RSKR_0000811600.1	gene:RSKR_0000811600	RSKR_0000811600	RSKR_scaffold0000001:3943738-3944917	dauer	J2A	OK	53.5461	199.751	1.89935	6.8524	5e-05	0.000212825
transcript:RSKR_0000787800.1	gene:RSKR_0000787800	RSKR_0000787800	RSKR_scaffold0000001:2647173-2649015	dauer	J2A	OK	3.74521	13.9562	1.89779	4.9024	5e-05	0.000212825
transcript:RSKR_0000526400.1	gene:RSKR_0000526400	RSKR_0000526400	RSKR_scaffold0000015:106445-110000	dauer	J2A	OK	9.24676	34.385	1.89476	6.10511	5e-05	0.000212825
transcript:RSKR_0000638300.1	gene:RSKR_0000638300	RSKR_0000638300	RSKR_scaffold0000070:3249-3993	dauer	J2A	NOTEST	0.135621	0.502397	1.88925	0	1	1
transcript:RSKR_0000262300.1	gene:RSKR_0000262300	RSKR_0000262300	RSKR_scaffold0000055:79478-79958	dauer	J2A	OK	2.50277	9.26325	1.88799	2.17598	0.004	0.0104874
transcript:RSKR_0000632050.1	gene:RSKR_0000632050	RSKR_0000632050	RSKR_scaffold0000037:31249-32007	dauer	J2A	OK	1.06235	3.9306	1.88748	1.92652	0.0173	0.0370738
transcript:RSKR_0000517400.1	gene:RSKR_0000517400	RSKR_0000517400	RSKR_contig0000001:694202-694610	dauer	J2A	NOTEST	0.315454	1.16685	1.88712	0	1	1
transcript:RSKR_0000144100.1	gene:RSKR_0000144100	RSKR_0000144100	RSKR_scaffold0000011:52450-52834	dauer	J2A	OK	0.711082	2.62647	1.88504	1.15806	0.2285	0.316461
transcript:RSKR_0000807350.1	gene:RSKR_0000807350	RSKR_0000807350	RSKR_scaffold0000001:3647534-3649700	dauer	J2A	NOTEST	0.295059	1.0897	1.88486	0	1	1
transcript:RSKR_0000989000.1	gene:RSKR_0000989000	RSKR_0000989000	RSKR_contig0000010:94056-94717	dauer	J2A	OK	25.7663	94.7921	1.87928	5.52549	5e-05	0.000212825
transcript:RSKR_0000568960.1	gene:RSKR_0000568960	RSKR_0000568960	RSKR_scaffold0000059:92265-93165	dauer	J2A	NOTEST	0.0493251	0.181332	1.87824	0	1	1
transcript:RSKR_0000842400.1	gene:RSKR_0000842400	RSKR_0000842400	RSKR_scaffold0000001:5520355-5521159	dauer	J2A	OK	0.554067	2.03486	1.8768	1.40686	0.0262	0.0523765
transcript:RSKR_0000508500.1	gene:RSKR_0000508500	RSKR_0000508500	RSKR_contig0000001:413761-414430	dauer	J2A	NOTEST	0.144656	0.530925	1.87588	0	1	1
transcript:RSKR_0000482000.1	gene:RSKR_0000482000	RSKR_0000482000	RSKR_scaffold0000020:176064-176997	dauer	J2A	OK	4.70266	17.2545	1.87542	4.13043	5e-05	0.000212825
transcript:RSKR_0000186200.1	gene:RSKR_0000186200	RSKR_0000186200	RSKR_scaffold0000007:507841-508597	dauer	J2A	NOTEST	0.367999	1.34869	1.87378	0	1	1
transcript:RSKR_0000913900.1	gene:RSKR_0000913900	RSKR_0000913900	RSKR_contig0000097:64-301	dauer	J2A	OK	1.00877	3.69444	1.87275	1.2959	0.274	0.365695
transcript:RSKR_0000684400.1	gene:RSKR_0000684400	RSKR_0000684400	RSKR_contig0000012:217924-218926	dauer	J2A	OK	0.509203	1.86129	1.86999	1.77584	0.017	0.0365434
transcript:RSKR_0000249400.1	gene:RSKR_0000249400	RSKR_0000249400	RSKR_contig0000004:356391-358163	dauer	J2A	OK	66.5899	243.041	1.86782	6.90524	5e-05	0.000212825
transcript:RSKR_0000711733.1	gene:RSKR_0000711733	RSKR_0000711733	RSKR_contig0000044:53090-53708	dauer	J2A	OK	0.561557	2.0472	1.86615	1.43588	0.05565	0.0977849
transcript:RSKR_0000096900.1	gene:RSKR_0000096900	RSKR_0000096900	RSKR_scaffold0000008:127753-128816	dauer	J2A	NOTEST	0.407951	1.48641	1.86536	0	1	1
transcript:RSKR_0000700800.1	gene:RSKR_0000700800	RSKR_0000700800	RSKR_scaffold0000072:15929-18229	dauer	J2A	NOTEST	0.221037	0.804331	1.8635	0	1	1
transcript:RSKR_0000417200.1	gene:RSKR_0000417200	RSKR_0000417200	RSKR_scaffold0000004:139972-140368	dauer	J2A	NOTEST	0.160858	0.585245	1.86326	0	1	1
transcript:RSKR_0000533000.1	gene:RSKR_0000533000	RSKR_0000533000	RSKR_scaffold0000015:452596-453664	dauer	J2A	OK	126.905	460.687	1.86004	6.99353	5e-05	0.000212825
transcript:RSKR_0001050800.1	gene:RSKR_0001050800	RSKR_0001050800	RSKR_scaffold0000076:13545-44124	dauer	J2A	OK	19.7195	71.3874	1.85605	6.99836	5e-05	0.000212825
transcript:RSKR_0000981900.1	gene:RSKR_0000981900	RSKR_0000981900	RSKR_scaffold0000036:225399-225726	dauer	J2A	OK	6.69802	24.1529	1.85039	2.58676	0.0006	0.00198544
transcript:RSKR_0000543150.1	gene:RSKR_0000543150	RSKR_0000543150	RSKR_scaffold0000022:56389-57451	dauer	J2A	OK	0.803331	2.89601	1.85	2.12272	0.00335	0.00901892
transcript:RSKR_0000813850.1	gene:RSKR_0000813850	RSKR_0000813850	RSKR_scaffold0000001:4079441-4080293	dauer	J2A	OK	9.18561	33.1096	1.8498	4.77093	5e-05	0.000212825
transcript:RSKR_0000688400.1	gene:RSKR_0000688400	RSKR_0000688400	RSKR_scaffold0000023:11454-12272	dauer	J2A	NOTEST	0.0608948	0.219355	1.84888	0	1	1
transcript:RSKR_0001040956.1	gene:RSKR_0001040956	RSKR_0001040956	RSKR_scaffold0000014:412128-412584	dauer	J2A	NOTEST	0.264029	0.950322	1.84772	0	1	1
transcript:RSKR_0000995300.1	gene:RSKR_0000995300	RSKR_0000995300	RSKR_contig0000010:312131-312593	dauer	J2A	OK	2.04576	7.35931	1.84693	1.95315	0.00625	0.0153088
transcript:RSKR_0000619600.1	gene:RSKR_0000619600	RSKR_0000619600	RSKR_contig0000003:333093-333723	dauer	J2A	OK	86.1719	309.772	1.84592	6.77987	5e-05	0.000212825
transcript:RSKR_0000695400.1	gene:RSKR_0000695400	RSKR_0000695400	RSKR_scaffold0000023:238156-238849	dauer	J2A	NOTEST	0.275942	0.990669	1.84404	0	1	1
transcript:RSKR_0000198100.1	gene:RSKR_0000198100	RSKR_0000198100	RSKR_scaffold0000003:37481-42289	dauer	J2A	NOTEST	0.328699	1.17948	1.84331	0	1	1
transcript:RSKR_0000517450.1	gene:RSKR_0000517450	RSKR_0000517450	RSKR_contig0000001:695272-697712	dauer	J2A	NOTEST	0.286127	1.02445	1.84012	0	1	1
transcript:RSKR_0000208200.1	gene:RSKR_0000208200	RSKR_0000208200	RSKR_scaffold0000003:408219-408465	dauer	J2A	OK	1.34262	4.79721	1.83714	1.22191	0.2688	0.360266
transcript:RSKR_0000639200.1	gene:RSKR_0000639200	RSKR_0000639200	RSKR_scaffold0000070:41960-42481	dauer	J2A	OK	6.09187	21.7642	1.837	3.2239	5e-05	0.000212825
transcript:RSKR_0000081050.1	gene:RSKR_0000081050	RSKR_0000081050	RSKR_contig0000013:48383-48994	dauer	J2A	NOTEST	0.116931	0.417709	1.83685	0	1	1
transcript:RSKR_0000386700.1	gene:RSKR_0000386700	RSKR_0000386700	RSKR_scaffold0000087:10664-17413	dauer	J2A	OK	0.995642	3.55312	1.83539	3.36864	5e-05	0.000212825
transcript:RSKR_0000380700.1	gene:RSKR_0000380700	RSKR_0000380700	RSKR_scaffold0000017:281906-282275	dauer	J2A	OK	0.731121	2.60655	1.83396	1.44112	0.1241	0.19126
transcript:RSKR_0000161800.1	gene:RSKR_0000161800	RSKR_0000161800	RSKR_scaffold0000061:18694-21141	dauer	J2A	NOTEST	0.361831	1.28936	1.83327	0	1	1
transcript:RSKR_0000412600.1	gene:RSKR_0000412600	RSKR_0000412600	RSKR_scaffold0000080:8976-9605	dauer	J2A	OK	35.0678	124.748	1.8308	5.63003	5e-05	0.000212825
transcript:RSKR_0000801266.1	gene:RSKR_0000801266	RSKR_0000801266	RSKR_scaffold0000001:3331970-3333099	dauer	J2A	OK	2.97172	10.5658	1.83004	3.56467	5e-05	0.000212825
transcript:RSKR_0000278300.1	gene:RSKR_0000278300	RSKR_0000278300	RSKR_contig0000002:476876-477452	dauer	J2A	OK	0.487837	1.73338	1.82912	1.07176	0.0679	0.115536
transcript:RSKR_0000242100.1	gene:RSKR_0000242100	RSKR_0000242100	RSKR_contig0000004:96825-97359	dauer	J2A	OK	6.13454	21.7932	1.82885	3.39718	5e-05	0.000212825
transcript:RSKR_0001022733.1	gene:RSKR_0001022733	RSKR_0001022733	RSKR_contig0000008:233382-234291	dauer	J2A	OK	1.29808	4.60085	1.82553	2.33027	0.00145	0.00432862
transcript:RSKR_0000178900.2	gene:RSKR_0000178900	RSKR_0000178900	RSKR_scaffold0000007:168782-170050	dauer	J2A	OK	23.6655	83.8159	1.82444	6.14334	5e-05	0.000212825
transcript:RSKR_0000584800.1	gene:RSKR_0000584800	RSKR_0000584800	RSKR_scaffold0000005:679447-680879	dauer	J2A	OK	5.72268	20.2634	1.82411	4.53542	5e-05	0.000212825
transcript:RSKR_0000978300.2	gene:RSKR_0000978300	RSKR_0000978300	RSKR_scaffold0000036:66193-73344	dauer	J2A	OK	11.6339	41.0979	1.82073	6.50908	5e-05	0.000212825
transcript:RSKR_0000912300.1	gene:RSKR_0000912300	RSKR_0000912300	RSKR_scaffold0000044:180086-180440	dauer	J2A	OK	2.1538	7.60784	1.8206	1.65592	0.02025	0.0421386
transcript:RSKR_0000974800.1	gene:RSKR_0000974800	RSKR_0000974800	RSKR_scaffold0000032:323985-325325	dauer	J2A	OK	17.987	63.5027	1.81987	5.53733	5e-05	0.000212825
transcript:RSKR_0000767500.1	gene:RSKR_0000767500	RSKR_0000767500	RSKR_scaffold0000001:1667133-1667618	dauer	J2A	OK	1.05895	3.73234	1.81745	1.24431	0.04335	0.0792094
transcript:RSKR_0000872300.3	gene:RSKR_0000872300	RSKR_0000872300	RSKR_scaffold0000001:7099450-7102506	dauer	J2A	OK	0.845847	2.98048	1.81708	3.24151	5e-05	0.000212825
transcript:RSKR_0000926000.1	gene:RSKR_0000926000	RSKR_0000926000	RSKR_contig0000009:162941-164059	dauer	J2A	OK	0.762256	2.68305	1.81552	2.02481	0.0039	0.0102542
transcript:RSKR_0000557200.1	gene:RSKR_0000557200	RSKR_0000557200	RSKR_contig0000051:7263-7933	dauer	J2A	NOTEST	0.0806296	0.283714	1.81506	0	1	1
transcript:RSKR_0000860050.1	gene:RSKR_0000860050	RSKR_0000860050	RSKR_scaffold0000001:6456258-6456779	dauer	J2A	OK	36.0293	126.613	1.81318	4.80432	5e-05	0.000212825
transcript:RSKR_0000159200.1	gene:RSKR_0000159200	RSKR_0000159200	RSKR_scaffold0000011:529821-530124	dauer	J2A	OK	5.94057	20.8749	1.81309	2.19245	0.00175	0.00509844
transcript:RSKR_0000844700.1	gene:RSKR_0000844700	RSKR_0000844700	RSKR_scaffold0000001:5656711-5657065	dauer	J2A	OK	11.0745	38.8018	1.80888	2.94357	5e-05	0.000212825
transcript:RSKR_0000613900.1	gene:RSKR_0000613900	RSKR_0000613900	RSKR_contig0000003:124469-125477	dauer	J2A	OK	1.86983	6.54402	1.80727	2.90691	5e-05	0.000212825
transcript:RSKR_0000823700.2	gene:RSKR_0000823700	RSKR_0000823700	RSKR_scaffold0000001:4599908-4603754	dauer	J2A	OK	43.8769	152.579	1.79802	6.80514	5e-05	0.000212825
transcript:RSKR_0001088900.1	gene:RSKR_0001088900	RSKR_0001088900	RSKR_scaffold0000040:67946-69740	dauer	J2A	OK	0.923434	3.20756	1.7964	2.5499	0.00065	0.00213251
transcript:RSKR_0000842500.1	gene:RSKR_0000842500	RSKR_0000842500	RSKR_scaffold0000001:5523040-5524021	dauer	J2A	OK	8.02464	27.8431	1.79481	4.73849	5e-05	0.000212825
transcript:RSKR_0000246500.1	gene:RSKR_0000246500	RSKR_0000246500	RSKR_contig0000004:241442-241983	dauer	J2A	OK	350.179	1214.37	1.79404	6.84923	5e-05	0.000212825
transcript:RSKR_0000967900.1	gene:RSKR_0000967900	RSKR_0000967900	RSKR_scaffold0000032:43397-43708	dauer	J2A	NOTEST	0.365895	1.26822	1.7933	0	1	1
transcript:RSKR_0000521500.1	gene:RSKR_0000521500	RSKR_0000521500	RSKR_scaffold0000063:4215-5336	dauer	J2A	OK	1.66977	5.77598	1.79042	2.18304	0.00255	0.00710389
transcript:RSKR_0000509350.1	gene:RSKR_0000509350	RSKR_0000509350	RSKR_contig0000001:458107-458570	dauer	J2A	OK	4.29203	14.8308	1.78886	1.96193	0.0073	0.017477
transcript:RSKR_0000761666.1	gene:RSKR_0000761666	RSKR_0000761666	RSKR_scaffold0000001:1401148-1402777	dauer	J2A	OK	0.787498	2.72098	1.78878	2.52257	0.0006	0.00198544
transcript:RSKR_0000917600.1	gene:RSKR_0000917600	RSKR_0000917600	RSKR_contig0000014:140595-141778	dauer	J2A	OK	33.5281	115.818	1.78842	6.0417	5e-05	0.000212825
transcript:RSKR_0001007000.1	gene:RSKR_0001007000	RSKR_0001007000	RSKR_scaffold0000019:257348-258137	dauer	J2A	OK	1.40466	4.84496	1.78626	2.27454	0.0016	0.00473075
transcript:RSKR_0000234500.1	gene:RSKR_0000234500	RSKR_0000234500	RSKR_scaffold0000039:224108-224584	dauer	J2A	OK	2.1197	7.30156	1.78434	1.21583	0.05195	0.0922883
transcript:RSKR_0000686066.1	gene:RSKR_0000686066	RSKR_0000686066	RSKR_contig0000012:295199-295676	dauer	J2A	OK	2.73023	9.39764	1.78327	2.21449	0.00195	0.00560776
transcript:RSKR_0000936700.1	gene:RSKR_0000936700	RSKR_0000936700	RSKR_scaffold0000054:105545-106279	dauer	J2A	OK	6.2723	21.5783	1.78252	3.82154	5e-05	0.000212825
transcript:RSKR_0000025100.1	gene:RSKR_0000025100	RSKR_0000025100	RSKR_scaffold0000006:352252-352999	dauer	J2A	OK	3.6204	12.443	1.78112	3.23672	5e-05	0.000212825
transcript:RSKR_0000975800.1	gene:RSKR_0000975800	RSKR_0000975800	RSKR_scaffold0000118:1840-2406	dauer	J2A	OK	1.55369	5.33953	1.78101	1.90485	0.0097	0.0223622
transcript:RSKR_0001174600.1	gene:RSKR_0001174600	RSKR_0001174600	RSKR_contig0000005:165971-178458	dauer	J2A	OK	46.4211	159.488	1.7806	6.769	5e-05	0.000212825
transcript:RSKR_0001144800.1	gene:RSKR_0001144800	RSKR_0001144800	RSKR_scaffold0000002:1058178-1062423	dauer	J2A	OK	2.56588	8.81155	1.77994	2.89666	0.0001	0.000404762
transcript:RSKR_0000843300.1	gene:RSKR_0000843300	RSKR_0000843300	RSKR_scaffold0000001:5582148-5582502	dauer	J2A	OK	0.798969	2.73948	1.77769	1.25196	0.0758	0.126789
transcript:RSKR_0000876300.1	gene:RSKR_0000876300	RSKR_0000876300	RSKR_scaffold0000057:9405-11280	dauer	J2A	NOTEST	0.0739072	0.252745	1.7739	0	1	1
transcript:RSKR_0000225900.1	gene:RSKR_0000225900	RSKR_0000225900	RSKR_scaffold0000003:1064695-1065822	dauer	J2A	OK	60.1198	205.479	1.77308	6.45172	5e-05	0.000212825
transcript:RSKR_0000478400.1	gene:RSKR_0000478400	RSKR_0000478400	RSKR_scaffold0000020:41103-42961	dauer	J2A	OK	52.7781	180.376	1.77299	5.9769	5e-05	0.000212825
transcript:RSKR_0000044850.1	gene:RSKR_0000044850	RSKR_0000044850	RSKR_scaffold0000047:70944-73162	dauer	J2A	OK	3.60375	12.2963	1.77065	3.88923	5e-05	0.000212825
transcript:RSKR_0000268500.1	gene:RSKR_0000268500	RSKR_0000268500	RSKR_contig0000002:121416-121755	dauer	J2A	OK	0.520271	1.7669	1.76389	0.907477	0.2761	0.367968
transcript:RSKR_0000717125.1	gene:RSKR_0000717125	RSKR_0000717125	RSKR_scaffold0000046:194941-195537	dauer	J2A	OK	1.69353	5.74944	1.76339	1.98321	0.00685	0.0165455
transcript:RSKR_0000644800.1	gene:RSKR_0000644800	RSKR_0000644800	RSKR_scaffold0000029:158423-160027	dauer	J2A	OK	0.969503	3.2898	1.76268	1.31535	0.0344	0.0656684
transcript:RSKR_0001179800.1	gene:RSKR_0001179800	RSKR_0001179800	RSKR_contig0000005:354568-356031	dauer	J2A	NOTEST	0.253416	0.859767	1.76244	0	1	1
transcript:RSKR_0000128900.1	gene:RSKR_0000128900	RSKR_0000128900	RSKR_contig0000006:90731-92843	dauer	J2A	OK	1.74118	5.90376	1.76157	3.78753	5e-05	0.000212825
transcript:RSKR_0000929750.1	gene:RSKR_0000929750	RSKR_0000929750	RSKR_contig0000009:296045-297416	dauer	J2A	NOTEST	0.227063	0.769746	1.76129	0	1	1
transcript:RSKR_0000070900.1	gene:RSKR_0000070900	RSKR_0000070900	RSKR_scaffold0000043:42244-43704	dauer	J2A	NOTEST	0.442454	1.49798	1.75942	0	1	1
transcript:RSKR_0001081700.1	gene:RSKR_0001081700	RSKR_0001081700	RSKR_scaffold0000051:140119-142214	dauer	J2A	NOTEST	0.179932	0.609174	1.7594	0	1	1
transcript:RSKR_0000994100.2	gene:RSKR_0000994100	RSKR_0000994100	RSKR_contig0000010:287302-289269	dauer	J2A	OK	50.2234	169.91	1.75834	6.27271	5e-05	0.000212825
transcript:RSKR_0000761633.1	gene:RSKR_0000761633	RSKR_0000761633	RSKR_scaffold0000001:1398043-1398529	dauer	J2A	OK	2.57423	8.70594	1.75786	2.39114	0.00315	0.00854036
transcript:RSKR_0001028900.1	gene:RSKR_0001028900	RSKR_0001028900	RSKR_contig0000008:431830-432487	dauer	J2A	OK	2.54169	8.57629	1.75456	2.45533	0.00075	0.00242206
transcript:RSKR_0001165150.1	gene:RSKR_0001165150	RSKR_0001165150	RSKR_scaffold0000002:1889891-1890098	dauer	J2A	OK	37.3197	125.895	1.75422	3.05132	5e-05	0.000212825
transcript:RSKR_0000374800.1	gene:RSKR_0000374800	RSKR_0000374800	RSKR_scaffold0000017:68787-70227	dauer	J2A	OK	2.96907	10.0132	1.75382	2.56459	0.00035	0.0012337
transcript:RSKR_0000092600.1	gene:RSKR_0000092600	RSKR_0000092600	RSKR_contig0000139:2173-2838	dauer	J2A	OK	5.88994	19.846	1.75253	3.47483	5e-05	0.000212825
transcript:RSKR_0000697300.1	gene:RSKR_0000697300	RSKR_0000697300	RSKR_scaffold0000023:307459-309012	dauer	J2A	OK	4.40519	14.8432	1.75252	4.4378	5e-05	0.000212825
transcript:RSKR_0000800000.1	gene:RSKR_0000800000	RSKR_0000800000	RSKR_scaffold0000001:3272630-3273383	dauer	J2A	OK	13.3842	45.0951	1.75244	4.68114	5e-05	0.000212825
transcript:RSKR_0000293900.1	gene:RSKR_0000293900	RSKR_0000293900	RSKR_scaffold0000035:199539-200358	dauer	J2A	OK	0.656478	2.20837	1.75016	1.57185	0.025	0.0503482
transcript:RSKR_0000127300.1	gene:RSKR_0000127300	RSKR_0000127300	RSKR_contig0000006:38073-39303	dauer	J2A	NOTEST	0.0734652	0.246868	1.74861	0	1	1
transcript:RSKR_0000920600.1	gene:RSKR_0000920600	RSKR_0000920600	RSKR_contig0000014:272971-274399	dauer	J2A	OK	23.2231	77.9858	1.74765	5.95206	5e-05	0.000212825
transcript:RSKR_0000601800.1	gene:RSKR_0000601800	RSKR_0000601800	RSKR_scaffold0000013:287009-287324	dauer	J2A	OK	26.1272	87.7163	1.74729	3.87151	5e-05	0.000212825
transcript:RSKR_0000414000.1	gene:RSKR_0000414000	RSKR_0000414000	RSKR_scaffold0000004:44473-44776	dauer	J2A	OK	1.64758	5.52218	1.74489	1.64046	0.12475	0.191996
transcript:RSKR_0000913800.1	gene:RSKR_0000913800	RSKR_0000913800	RSKR_scaffold0000110:10204-12083	dauer	J2A	OK	0.796054	2.66608	1.74378	2.65433	0.0002	0.000755684
transcript:RSKR_0001083450.1	gene:RSKR_0001083450	RSKR_0001083450	RSKR_scaffold0000041:60629-60989	dauer	J2A	OK	49.1935	164.731	1.74357	5.04446	5e-05	0.000212825
transcript:RSKR_0000146300.1	gene:RSKR_0000146300	RSKR_0000146300	RSKR_scaffold0000011:119097-119985	dauer	J2A	OK	1.3799	4.61651	1.74224	2.34574	0.0012	0.00367694
transcript:RSKR_0000552425.1	gene:RSKR_0000552425	RSKR_0000552425	RSKR_scaffold0000022:445020-447137	dauer	J2A	NOTEST	0.0643842	0.215221	1.74104	0	1	1
transcript:RSKR_0000881600.1	gene:RSKR_0000881600	RSKR_0000881600	RSKR_scaffold0000062:72906-74276	dauer	J2A	OK	2.57188	8.58922	1.7397	3.16946	5e-05	0.000212825
transcript:RSKR_0000261800.1	gene:RSKR_0000261800	RSKR_0000261800	RSKR_scaffold0000055:70339-71705	dauer	J2A	OK	0.757867	2.52885	1.73846	2.12986	0.0027	0.00746388
transcript:RSKR_0000507900.1	gene:RSKR_0000507900	RSKR_0000507900	RSKR_contig0000001:390223-390719	dauer	J2A	OK	34.7222	115.776	1.7374	4.99244	5e-05	0.000212825
transcript:RSKR_0000403500.1	gene:RSKR_0000403500	RSKR_0000403500	RSKR_contig0000026:93853-94234	dauer	J2A	OK	3.15929	10.5314	1.73702	2.22207	0.0067	0.0162466
transcript:RSKR_0000593100.1	gene:RSKR_0000593100	RSKR_0000593100	RSKR_contig0000028:67928-68951	dauer	J2A	OK	1.54384	5.13629	1.7342	2.50054	0.0004	0.00139187
transcript:RSKR_0000321800.1	gene:RSKR_0000321800	RSKR_0000321800	RSKR_contig0000007:439790-442187	dauer	J2A	OK	4.6503	15.4578	1.73294	5.09617	5e-05	0.000212825
transcript:RSKR_0000873300.1	gene:RSKR_0000873300	RSKR_0000873300	RSKR_scaffold0000001:7148092-7149700	dauer	J2A	OK	4.24773	14.1046	1.7314	4.47313	5e-05	0.000212825
transcript:RSKR_0000259500.1	gene:RSKR_0000259500	RSKR_0000259500	RSKR_scaffold0000064:64474-64675	dauer	J2A	NOTEST	0.862505	2.86342	1.73113	0	1	1
transcript:RSKR_0000436000.1	gene:RSKR_0000436000	RSKR_0000436000	RSKR_scaffold0000004:747332-748353	dauer	J2A	OK	1.00338	3.32823	1.72988	2.00237	0.00595	0.0146546
transcript:RSKR_0000004050.1	gene:RSKR_0000004050	RSKR_0000004050	RSKR_scaffold0000028:124780-128349	dauer	J2A	OK	0.605981	2.00983	1.72973	2.24244	0.002	0.00573969
transcript:RSKR_0001176400.1	gene:RSKR_0001176400	RSKR_0001176400	RSKR_contig0000005:257398-257737	dauer	J2A	OK	5.80786	19.2436	1.7283	2.88668	0.003	0.00818951
transcript:RSKR_0001096900.1	gene:RSKR_0001096900	RSKR_0001096900	RSKR_contig0000016:38127-38833	dauer	J2A	OK	46.5049	154.039	1.72785	5.85139	5e-05	0.000212825
transcript:RSKR_0000441100.1	gene:RSKR_0000441100	RSKR_0000441100	RSKR_scaffold0000004:882954-884529	dauer	J2A	OK	2.39628	7.91739	1.72423	3.69709	5e-05	0.000212825
transcript:RSKR_0001181000.1	gene:RSKR_0001181000	RSKR_0001181000	RSKR_contig0000005:498803-503227	dauer	J2A	OK	2.98624	9.86591	1.72412	4.08889	5e-05	0.000212825
transcript:RSKR_0000686950.1	gene:RSKR_0000686950	RSKR_0000686950	RSKR_scaffold0000082:8308-11779	dauer	J2A	NOTEST	0.122532	0.404444	1.72278	0	1	1
transcript:RSKR_0000328900.1	gene:RSKR_0000328900	RSKR_0000328900	RSKR_contig0000011:89083-89530	dauer	J2A	OK	0.80674	2.65787	1.72009	1.12947	0.11475	0.179231
transcript:RSKR_0000951900.1	gene:RSKR_0000951900	RSKR_0000951900	RSKR_scaffold0000018:146341-162644	dauer	J2A	OK	32.2693	106.201	1.71857	6.55053	5e-05	0.000212825
transcript:RSKR_0000264300.1	gene:RSKR_0000264300	RSKR_0000264300	RSKR_scaffold0000069:77435-77723	dauer	J2A	NOTEST	0.304933	1.00081	1.71461	0	1	1
transcript:RSKR_0000838100.1	gene:RSKR_0000838100	RSKR_0000838100	RSKR_scaffold0000001:5288094-5298739	dauer	J2A	OK	5.61705	18.4177	1.71321	6.2986	5e-05	0.000212825
transcript:RSKR_0000464400.1	gene:RSKR_0000464400	RSKR_0000464400	RSKR_scaffold0000012:406393-408096	dauer	J2A	OK	3.3559	11.0035	1.71319	4.19541	5e-05	0.000212825
transcript:RSKR_0000980700.1	gene:RSKR_0000980700	RSKR_0000980700	RSKR_scaffold0000036:160999-161437	dauer	J2A	NOTEST	0.135455	0.443179	1.71008	0	1	1
transcript:RSKR_0000877400.1	gene:RSKR_0000877400	RSKR_0000877400	RSKR_scaffold0000057:48385-48820	dauer	J2A	NOTEST	0.137003	0.447967	1.70918	0	1	1
transcript:RSKR_0000334800.1	gene:RSKR_0000334800	RSKR_0000334800	RSKR_contig0000011:285503-286405	dauer	J2A	OK	3.55937	11.633	1.70853	3.17585	5e-05	0.000212825
transcript:RSKR_0000550600.1	gene:RSKR_0000550600	RSKR_0000550600	RSKR_scaffold0000022:338417-340677	dauer	J2A	OK	2.93998	9.59172	1.70598	4.09401	5e-05	0.000212825
transcript:RSKR_0001039000.1	gene:RSKR_0001039000	RSKR_0001039000	RSKR_scaffold0000014:369670-370448	dauer	J2A	OK	1.84583	6.01652	1.70466	2.31717	0.00145	0.00432862
transcript:RSKR_0000947250.1	gene:RSKR_0000947250	RSKR_0000947250	RSKR_scaffold0000031:333476-333680	dauer	J2A	OK	8.57201	27.9223	1.70371	1.56554	0.0237	0.0481393
transcript:RSKR_0001098500.1	gene:RSKR_0001098500	RSKR_0001098500	RSKR_contig0000016:87060-87324	dauer	J2A	OK	73.4588	238.873	1.70124	4.62259	5e-05	0.000212825
transcript:RSKR_0000207300.1	gene:RSKR_0000207300	RSKR_0000207300	RSKR_scaffold0000003:379950-382675	dauer	J2A	OK	3.35558	10.9056	1.70043	3.32764	5e-05	0.000212825
transcript:RSKR_0000551050.1	gene:RSKR_0000551050	RSKR_0000551050	RSKR_scaffold0000022:381925-382753	dauer	J2A	OK	0.807075	2.62228	1.70005	1.73663	0.0151	0.032936
transcript:RSKR_0000536700.1	gene:RSKR_0000536700	RSKR_0000536700	RSKR_contig0000022:50609-50936	dauer	J2A	OK	1.15668	3.74941	1.69667	1.44253	0.1161	0.18101
transcript:RSKR_0000437400.1	gene:RSKR_0000437400	RSKR_0000437400	RSKR_scaffold0000004:778657-778906	dauer	J2A	NOTEST	0.43907	1.42212	1.69552	0	1	1
transcript:RSKR_0000599900.1	gene:RSKR_0000599900	RSKR_0000599900	RSKR_scaffold0000013:207680-209045	dauer	J2A	OK	24.8018	80.3265	1.69543	6.00676	5e-05	0.000212825
transcript:RSKR_0000841200.1	gene:RSKR_0000841200	RSKR_0000841200	RSKR_scaffold0000001:5460465-5461646	dauer	J2A	OK	16.6307	53.8459	1.69499	5.16573	5e-05	0.000212825
transcript:RSKR_0000239600.1	gene:RSKR_0000239600	RSKR_0000239600	RSKR_scaffold0000096:25247-26896	dauer	J2A	OK	1.31099	4.2367	1.69228	1.81258	0.0063	0.0154075
transcript:RSKR_0000070400.1	gene:RSKR_0000070400	RSKR_0000070400	RSKR_scaffold0000043:15831-16200	dauer	J2A	NOTEST	0.557382	1.79958	1.69093	0	1	1
transcript:RSKR_0000340900.1	gene:RSKR_0000340900	RSKR_0000340900	RSKR_scaffold0000009:123669-126767	dauer	J2A	OK	180.476	582.308	1.68998	6.42497	5e-05	0.000212825
transcript:RSKR_0000177800.1	gene:RSKR_0000177800	RSKR_0000177800	RSKR_scaffold0000007:108811-112911	dauer	J2A	OK	5.04367	16.2392	1.68693	5.52441	5e-05	0.000212825
transcript:RSKR_0001022300.1	gene:RSKR_0001022300	RSKR_0001022300	RSKR_contig0000008:225308-225797	dauer	J2A	OK	14.9046	47.9471	1.68569	4.08083	5e-05	0.000212825
transcript:RSKR_0000398900.1	gene:RSKR_0000398900	RSKR_0000398900	RSKR_contig0000019:108210-108582	dauer	J2A	OK	86.557	278.445	1.68567	5.5374	5e-05	0.000212825
transcript:RSKR_0000261500.1	gene:RSKR_0000261500	RSKR_0000261500	RSKR_scaffold0000055:61226-63067	dauer	J2A	OK	53.531	172.1	1.6848	6.40574	5e-05	0.000212825
transcript:RSKR_0000781000.1	gene:RSKR_0000781000	RSKR_0000781000	RSKR_scaffold0000001:2317392-2318211	dauer	J2A	OK	1.0958	3.5216	1.68425	1.8976	0.0066	0.0160391
transcript:RSKR_0001119033.1	gene:RSKR_0001119033	RSKR_0001119033	RSKR_scaffold0000002:16981-19230	dauer	J2A	OK	9.72929	31.2472	1.68332	4.92996	5e-05	0.000212825
transcript:RSKR_0000689000.1	gene:RSKR_0000689000	RSKR_0000689000	RSKR_scaffold0000023:30384-31767	dauer	J2A	OK	3.18125	10.2102	1.68234	3.63638	5e-05	0.000212825
transcript:RSKR_0000247800.1	gene:RSKR_0000247800	RSKR_0000247800	RSKR_contig0000004:291409-293275	dauer	J2A	OK	4.69741	15.0468	1.67952	4.38975	5e-05	0.000212825
transcript:RSKR_0000967700.1	gene:RSKR_0000967700	RSKR_0000967700	RSKR_scaffold0000032:34977-35661	dauer	J2A	NOTEST	0.140404	0.449704	1.67939	0	1	1
transcript:RSKR_0001120100.1	gene:RSKR_0001120100	RSKR_0001120100	RSKR_scaffold0000002:59106-59355	dauer	J2A	NOTEST	0.43907	1.40594	1.67901	0	1	1
transcript:RSKR_0000449800.1	gene:RSKR_0000449800	RSKR_0000449800	RSKR_contig0000031:29405-29927	dauer	J2A	OK	1179.87	3775.21	1.67793	6.30999	5e-05	0.000212825
transcript:RSKR_0000606000.1	gene:RSKR_0000606000	RSKR_0000606000	RSKR_scaffold0000013:441351-443274	dauer	J2A	OK	2.63119	8.41444	1.67715	3.85227	5e-05	0.000212825
transcript:RSKR_0000198400.1	gene:RSKR_0000198400	RSKR_0000198400	RSKR_scaffold0000003:60264-63153	dauer	J2A	OK	0.896848	2.86453	1.67536	1.67613	0.01555	0.033772
transcript:RSKR_0001073950.1	gene:RSKR_0001073950	RSKR_0001073950	RSKR_scaffold0000010:509374-510211	dauer	J2A	NOTEST	0.223032	0.711134	1.67287	0	1	1
transcript:RSKR_0001134400.1	gene:RSKR_0001134400	RSKR_0001134400	RSKR_scaffold0000002:633754-635771	dauer	J2A	OK	28.1125	89.5435	1.67138	5.89554	5e-05	0.000212825
transcript:RSKR_0000148600.1	gene:RSKR_0000148600	RSKR_0000148600	RSKR_scaffold0000011:185841-186416	dauer	J2A	OK	20.693	65.7867	1.66865	4.51714	5e-05	0.000212825
transcript:RSKR_0000389500.1	gene:RSKR_0000389500	RSKR_0000389500	RSKR_contig0000032:67025-68355	dauer	J2A	NOTEST	0.217454	0.691238	1.66847	0	1	1
transcript:RSKR_0000147400.1	gene:RSKR_0000147400	RSKR_0000147400	RSKR_scaffold0000011:153820-156736	dauer	J2A	OK	3.68484	11.704	1.66732	4.77971	5e-05	0.000212825
transcript:RSKR_0000074700.1	gene:RSKR_0000074700	RSKR_0000074700	RSKR_scaffold0000043:211858-213927	dauer	J2A	OK	4.95305	15.7253	1.6667	4.02978	5e-05	0.000212825
transcript:RSKR_0000913600.1	gene:RSKR_0000913600	RSKR_0000913600	RSKR_scaffold0000110:1126-2766	dauer	J2A	NOTEST	0.456024	1.44712	1.666	0	1	1
transcript:RSKR_0000586500.1	gene:RSKR_0000586500	RSKR_0000586500	RSKR_scaffold0000005:773401-775247	dauer	J2A	OK	1.32457	4.20045	1.66502	2.96122	5e-05	0.000212825
transcript:RSKR_0000498800.1	gene:RSKR_0000498800	RSKR_0000498800	RSKR_contig0000001:39522-42251	dauer	J2A	OK	2.52372	8.00234	1.66487	3.60517	5e-05	0.000212825
transcript:RSKR_0000593400.1	gene:RSKR_0000593400	RSKR_0000593400	RSKR_contig0000028:79441-80761	dauer	J2A	NOTEST	0.344096	1.09031	1.66385	0	1	1
transcript:RSKR_0001178600.1	gene:RSKR_0001178600	RSKR_0001178600	RSKR_contig0000005:333511-334359	dauer	J2A	OK	50.5598	160.14	1.66327	5.90322	5e-05	0.000212825
transcript:RSKR_0000142800.1	gene:RSKR_0000142800	RSKR_0000142800	RSKR_scaffold0000011:1867-2677	dauer	J2A	OK	0.521116	1.64533	1.6587	1.3468	0.04555	0.0825385
transcript:RSKR_0000083900.1	gene:RSKR_0000083900	RSKR_0000083900	RSKR_contig0000013:134857-135391	dauer	J2A	OK	11.5079	36.3012	1.6574	3.69366	5e-05	0.000212825
transcript:RSKR_0000288300.1	gene:RSKR_0000288300	RSKR_0000288300	RSKR_contig0000002:742478-743939	dauer	J2A	OK	0.688289	2.17097	1.65725	0.959003	0.247	0.336722
transcript:RSKR_0000172900.1	gene:RSKR_0000172900	RSKR_0000172900	RSKR_contig0000036:14046-14541	dauer	J2A	NOTEST	0.390877	1.23281	1.65716	0	1	1
transcript:RSKR_0000092700.1	gene:RSKR_0000092700	RSKR_0000092700	RSKR_contig0000139:2889-3595	dauer	J2A	OK	5.26399	16.5678	1.65415	2.63249	0.0002	0.000755684
transcript:RSKR_0001072900.1	gene:RSKR_0001072900	RSKR_0001072900	RSKR_scaffold0000010:465461-466600	dauer	J2A	OK	52.5109	165.061	1.65231	6.15751	5e-05	0.000212825
transcript:RSKR_0000096300.1	gene:RSKR_0000096300	RSKR_0000096300	RSKR_scaffold0000008:107329-108360	dauer	J2A	OK	9.95389	31.2482	1.65044	4.36671	5e-05	0.000212825
transcript:RSKR_0000276800.1	gene:RSKR_0000276800	RSKR_0000276800	RSKR_contig0000002:431281-432994	dauer	J2A	OK	6.91488	21.7052	1.65026	4.77592	5e-05	0.000212825
transcript:RSKR_0000305800.1	gene:RSKR_0000305800	RSKR_0000305800	RSKR_contig0000021:69567-71086	dauer	J2A	OK	1.00066	3.13959	1.64962	2.45122	0.00055	0.00184133
transcript:RSKR_0001125050.1	gene:RSKR_0001125050	RSKR_0001125050	RSKR_scaffold0000002:279598-279994	dauer	J2A	OK	1.51925	4.76303	1.64853	1.53028	0.0443	0.0806541
transcript:RSKR_0000478100.1	gene:RSKR_0000478100	RSKR_0000478100	RSKR_scaffold0000020:28113-34796	dauer	J2A	OK	1.21819	3.81797	1.64806	3.06326	5e-05	0.000212825
transcript:RSKR_0000230400.1	gene:RSKR_0000230400	RSKR_0000230400	RSKR_scaffold0000039:49040-50608	dauer	J2A	OK	15.5357	48.6735	1.64755	5.49455	5e-05	0.000212825
transcript:RSKR_0001101300.1	gene:RSKR_0001101300	RSKR_0001101300	RSKR_contig0000016:169697-170264	dauer	J2A	OK	10.3207	32.3259	1.64715	3.59973	5e-05	0.000212825
transcript:RSKR_0000580600.1	gene:RSKR_0000580600	RSKR_0000580600	RSKR_scaffold0000005:490696-492206	dauer	J2A	OK	1.86797	5.84964	1.64687	3.0263	5e-05	0.000212825
transcript:RSKR_0000921800.1	gene:RSKR_0000921800	RSKR_0000921800	RSKR_contig0000009:17318-17741	dauer	J2A	OK	1.17922	3.68123	1.64235	1.32895	0.05355	0.0946025
transcript:RSKR_0000676600.1	gene:RSKR_0000676600	RSKR_0000676600	RSKR_contig0000059:28373-30168	dauer	J2A	OK	58.2422	181.567	1.64037	5.48615	5e-05	0.000212825
transcript:RSKR_0000195100.1	gene:RSKR_0000195100	RSKR_0000195100	RSKR_contig0000029:21349-23636	dauer	J2A	OK	131.492	409.712	1.63964	6.2707	5e-05	0.000212825
transcript:RSKR_0000911350.1	gene:RSKR_0000911350	RSKR_0000911350	RSKR_scaffold0000044:141901-143521	dauer	J2A	NOTEST	0.333532	1.03813	1.63809	0	1	1
transcript:RSKR_0000956900.1	gene:RSKR_0000956900	RSKR_0000956900	RSKR_scaffold0000018:359958-360734	dauer	J2A	OK	6.87607	21.3832	1.63682	3.2635	5e-05	0.000212825
transcript:RSKR_0000537700.1	gene:RSKR_0000537700	RSKR_0000537700	RSKR_contig0000022:88179-89660	dauer	J2A	NOTEST	0.409972	1.27418	1.63598	0	1	1
transcript:RSKR_0000354000.1	gene:RSKR_0000354000	RSKR_0000354000	RSKR_scaffold0000009:578989-579898	dauer	J2A	OK	6.00758	18.5969	1.63021	3.80675	5e-05	0.000212825
transcript:RSKR_0000078100.1	gene:RSKR_0000078100	RSKR_0000078100	RSKR_scaffold0000049:108532-109778	dauer	J2A	OK	1.17465	3.63467	1.6296	2.37153	0.00085	0.00270886
transcript:RSKR_0001085325.1	gene:RSKR_0001085325	RSKR_0001085325	RSKR_scaffold0000041:185915-186275	dauer	J2A	NOTEST	0.495282	1.53165	1.62877	0	1	1
transcript:RSKR_0001128800.1	gene:RSKR_0001128800	RSKR_0001128800	RSKR_scaffold0000002:399512-401013	dauer	J2A	OK	30.9079	95.532	1.62801	5.82235	5e-05	0.000212825
transcript:RSKR_0000874600.1	gene:RSKR_0000874600	RSKR_0000874600	RSKR_scaffold0000001:7205286-7206859	dauer	J2A	OK	15.334	47.3811	1.62757	5.3655	5e-05	0.000212825
transcript:RSKR_0000841100.1	gene:RSKR_0000841100	RSKR_0000841100	RSKR_scaffold0000001:5457082-5458204	dauer	J2A	OK	1.49719	4.6197	1.62554	2.53795	0.00025	0.000914804
transcript:RSKR_0000124400.1	gene:RSKR_0000124400	RSKR_0000124400	RSKR_scaffold0000065:66439-66781	dauer	J2A	OK	2.2102	6.80947	1.62337	1.40173	0.03315	0.0638294
transcript:RSKR_0000839400.1	gene:RSKR_0000839400	RSKR_0000839400	RSKR_scaffold0000001:5349498-5350825	dauer	J2A	NOTEST	0.0672588	0.207217	1.62335	0	1	1
transcript:RSKR_0000030600.1	gene:RSKR_0000030600	RSKR_0000030600	RSKR_scaffold0000006:515232-518626	dauer	J2A	NOTEST	0.308109	0.949065	1.62307	0	1	1
transcript:RSKR_0000469100.1	gene:RSKR_0000469100	RSKR_0000469100	RSKR_scaffold0000097:23376-23920	dauer	J2A	OK	3.30551	10.1717	1.62161	2.24392	0.00185	0.00535058
transcript:RSKR_0000486600.1	gene:RSKR_0000486600	RSKR_0000486600	RSKR_scaffold0000020:365086-371219	dauer	J2A	OK	71.5796	220.117	1.62065	6.04803	5e-05	0.000212825
transcript:RSKR_0000752500.1	gene:RSKR_0000752500	RSKR_0000752500	RSKR_scaffold0000001:957878-962252	dauer	J2A	OK	2.37937	7.30505	1.61832	4.65754	5e-05	0.000212825
transcript:RSKR_0000878250.1	gene:RSKR_0000878250	RSKR_0000878250	RSKR_scaffold0000057:74670-76078	dauer	J2A	NOTEST	0.132147	0.40564	1.61806	0	1	1
transcript:RSKR_0000550300.1	gene:RSKR_0000550300	RSKR_0000550300	RSKR_scaffold0000022:319251-319749	dauer	J2A	OK	1.12478	3.45185	1.61772	1.50655	0.0368	0.0694875
transcript:RSKR_0000235725.1	gene:RSKR_0000235725	RSKR_0000235725	RSKR_scaffold0000039:286312-286528	dauer	J2A	OK	2.01494	6.18175	1.61728	1.3381	0.29815	0.391583
transcript:RSKR_0000658000.1	gene:RSKR_0000658000	RSKR_0000658000	RSKR_scaffold0000026:168053-172477	dauer	J2A	OK	0.541578	1.66119	1.61697	2.93941	5e-05	0.000212825
transcript:RSKR_0000004800.1	gene:RSKR_0000004800	RSKR_0000004800	RSKR_scaffold0000028:155208-156498	dauer	J2A	OK	105.3	322.679	1.61559	6.16221	5e-05	0.000212825
transcript:RSKR_0000336750.1	gene:RSKR_0000336750	RSKR_0000336750	RSKR_scaffold0000091:12617-13043	dauer	J2A	OK	1.07939	3.30414	1.61406	1.12783	0.1239	0.191005
transcript:RSKR_0000813300.2	gene:RSKR_0000813300	RSKR_0000813300	RSKR_scaffold0000001:4044444-4046189	dauer	J2A	OK	5.84403	17.8891	1.61405	3.79226	5e-05	0.000212825
transcript:RSKR_0000304400.1	gene:RSKR_0000304400	RSKR_0000304400	RSKR_contig0000120:95-5361	dauer	J2A	NOTEST	0.454912	1.39241	1.61393	0	1	1
transcript:RSKR_0000478200.1	gene:RSKR_0000478200	RSKR_0000478200	RSKR_scaffold0000020:38000-39100	dauer	J2A	OK	0.964321	2.94577	1.61106	1.69532	0.01455	0.0318737
transcript:RSKR_0000245700.1	gene:RSKR_0000245700	RSKR_0000245700	RSKR_contig0000004:215528-216317	dauer	J2A	OK	65.9084	201.285	1.61071	5.88179	5e-05	0.000212825
transcript:RSKR_0000366600.1	gene:RSKR_0000366600	RSKR_0000366600	RSKR_scaffold0000033:153345-155286	dauer	J2A	OK	4.10779	12.5323	1.60922	4.25292	5e-05	0.000212825
transcript:RSKR_0000264500.1	gene:RSKR_0000264500	RSKR_0000264500	RSKR_contig0000002:13743-16651	dauer	J2A	NOTEST	0.378539	1.15399	1.60812	0	1	1
transcript:RSKR_0000040500.1	gene:RSKR_0000040500	RSKR_0000040500	RSKR_scaffold0000006:818298-818702	dauer	J2A	OK	5.22889	15.9274	1.60693	1.74812	0.0108	0.0245725
transcript:RSKR_0000789500.1	gene:RSKR_0000789500	RSKR_0000789500	RSKR_scaffold0000001:2750301-2750895	dauer	J2A	OK	1.10493	3.36448	1.60643	1.50164	0.037	0.0698178
transcript:RSKR_0001183700.1	gene:RSKR_0001183700	RSKR_0001183700	RSKR_contig0000005:635207-638568	dauer	J2A	OK	154.117	468.103	1.6028	6.16126	5e-05	0.000212825
transcript:RSKR_0000755100.1	gene:RSKR_0000755100	RSKR_0000755100	RSKR_scaffold0000001:1105941-1107458	dauer	J2A	OK	13.4097	40.7267	1.6027	4.67599	5e-05	0.000212825
transcript:RSKR_0000192200.1	gene:RSKR_0000192200	RSKR_0000192200	RSKR_scaffold0000045:46074-46871	dauer	J2A	NOTEST	0.378722	1.14827	1.60026	0	1	1
transcript:RSKR_0000859350.1	gene:RSKR_0000859350	RSKR_0000859350	RSKR_scaffold0000001:6401928-6402233	dauer	J2A	OK	1.12944	3.42129	1.59893	1.12804	0.30435	0.398043
transcript:RSKR_0001152500.1	gene:RSKR_0001152500	RSKR_0001152500	RSKR_scaffold0000002:1361419-1362345	dauer	J2A	OK	14.7191	44.5095	1.59642	4.34655	5e-05	0.000212825
transcript:RSKR_0000793200.1	gene:RSKR_0000793200	RSKR_0000793200	RSKR_scaffold0000001:2964245-2968376	dauer	J2A	OK	1.22535	3.70285	1.59544	3.20405	5e-05	0.000212825
transcript:RSKR_0000417300.1	gene:RSKR_0000417300	RSKR_0000417300	RSKR_scaffold0000004:143001-145887	dauer	J2A	NOTEST	0.0812085	0.245246	1.59453	0	1	1
transcript:RSKR_0000410650.1	gene:RSKR_0000410650	RSKR_0000410650	RSKR_scaffold0000030:247918-248263	dauer	J2A	OK	4.38656	13.2396	1.59369	2.20505	0.00735	0.0175665
transcript:RSKR_0000194300.1	gene:RSKR_0000194300	RSKR_0000194300	RSKR_scaffold0000045:208628-212704	dauer	J2A	NOTEST	0.145709	0.439612	1.59314	0	1	1
transcript:RSKR_0001124200.1	gene:RSKR_0001124200	RSKR_0001124200	RSKR_scaffold0000002:242411-243183	dauer	J2A	OK	0.532258	1.60582	1.59311	0.923481	0.3056	0.399537
transcript:RSKR_0000786800.1	gene:RSKR_0000786800	RSKR_0000786800	RSKR_scaffold0000001:2594171-2595744	dauer	J2A	OK	8.67292	26.1657	1.59309	4.76419	5e-05	0.000212825
transcript:RSKR_0000299200.1	gene:RSKR_0000299200	RSKR_0000299200	RSKR_contig0000024:108523-110660	dauer	J2A	OK	12.0699	36.4125	1.59302	5.07477	5e-05	0.000212825
transcript:RSKR_0000905200.1	gene:RSKR_0000905200	RSKR_0000905200	RSKR_scaffold0000021:382475-386574	dauer	J2A	OK	2.45149	7.39391	1.59268	3.47074	5e-05	0.000212825
transcript:RSKR_0001164600.1	gene:RSKR_0001164600	RSKR_0001164600	RSKR_scaffold0000002:1859467-1860066	dauer	J2A	OK	0.815609	2.45913	1.5922	1.15134	0.02015	0.0419776
transcript:RSKR_0000813900.1	gene:RSKR_0000813900	RSKR_0000813900	RSKR_scaffold0000001:4080422-4081043	dauer	J2A	OK	795.013	2396.81	1.59207	5.93152	5e-05	0.000212825
transcript:RSKR_0000874950.1	gene:RSKR_0000874950	RSKR_0000874950	RSKR_scaffold0000001:7227722-7229765	dauer	J2A	OK	2.77807	8.37361	1.59177	3.66526	5e-05	0.000212825
transcript:RSKR_0000757500.1	gene:RSKR_0000757500	RSKR_0000757500	RSKR_scaffold0000001:1239203-1239844	dauer	J2A	OK	2.94983	8.89065	1.59165	2.32884	0.00075	0.00242206
transcript:RSKR_0000370500.1	gene:RSKR_0000370500	RSKR_0000370500	RSKR_scaffold0000033:285423-286096	dauer	J2A	OK	3.44155	10.3598	1.58986	2.54385	0.0003	0.00107723
transcript:RSKR_0000705200.1	gene:RSKR_0000705200	RSKR_0000705200	RSKR_scaffold0000042:91207-92709	dauer	J2A	OK	82.7487	249.017	1.58943	5.86583	5e-05	0.000212825
transcript:RSKR_0000883166.1	gene:RSKR_0000883166	RSKR_0000883166	RSKR_contig0000076:8824-10861	dauer	J2A	NOTEST	0.154057	0.46357	1.58932	0	1	1
transcript:RSKR_0000972600.1	gene:RSKR_0000972600	RSKR_0000972600	RSKR_scaffold0000032:206063-207509	dauer	J2A	NOTEST	0.354026	1.06528	1.58931	0	1	1
transcript:RSKR_0000289550.1	gene:RSKR_0000289550	RSKR_0000289550	RSKR_scaffold0000035:10916-11357	dauer	J2A	NOTEST	0.278209	0.836519	1.58823	0	1	1
transcript:RSKR_0000838200.1	gene:RSKR_0000838200	RSKR_0000838200	RSKR_scaffold0000001:5298989-5300637	dauer	J2A	OK	6.1724	18.5542	1.58784	4.39578	5e-05	0.000212825
transcript:RSKR_0001182700.1	gene:RSKR_0001182700	RSKR_0001182700	RSKR_contig0000005:569686-569992	dauer	J2A	OK	15.5707	46.7698	1.58674	2.89606	0.0001	0.000404762
transcript:RSKR_0000886000.1	gene:RSKR_0000886000	RSKR_0000886000	RSKR_scaffold0000060:112522-112807	dauer	J2A	OK	4.22851	12.685	1.5849	1.74548	0.0603	0.104618
transcript:RSKR_0000484366.1	gene:RSKR_0000484366	RSKR_0000484366	RSKR_scaffold0000020:272626-273783	dauer	J2A	OK	0.563766	1.69094	1.58466	1.18105	0.0733	0.123237
transcript:RSKR_0000207600.1	gene:RSKR_0000207600	RSKR_0000207600	RSKR_scaffold0000003:389654-393424	dauer	J2A	OK	19.3966	58.0868	1.58241	5.96761	5e-05	0.000212825
transcript:RSKR_0001094850.1	gene:RSKR_0001094850	RSKR_0001094850	RSKR_contig0000043:34365-35360	dauer	J2A	NOTEST	0.372919	1.11532	1.58053	0	1	1
transcript:RSKR_0000855600.1	gene:RSKR_0000855600	RSKR_0000855600	RSKR_scaffold0000001:6243367-6244032	dauer	J2A	OK	4.87536	14.5791	1.58032	2.78625	5e-05	0.000212825
transcript:RSKR_0000181800.1	gene:RSKR_0000181800	RSKR_0000181800	RSKR_scaffold0000007:312225-312536	dauer	J2A	OK	2.17832	6.51249	1.57999	1.16523	0.09125	0.148375
transcript:RSKR_0000432200.1	gene:RSKR_0000432200	RSKR_0000432200	RSKR_scaffold0000004:621409-622749	dauer	J2A	OK	0.712104	2.12882	1.5799	1.83329	0.00675	0.0163501
transcript:RSKR_0001121600.1	gene:RSKR_0001121600	RSKR_0001121600	RSKR_scaffold0000002:112820-115411	dauer	J2A	OK	5.60337	16.7236	1.57752	2.58258	0.00015	0.000581159
transcript:RSKR_0000711800.1	gene:RSKR_0000711800	RSKR_0000711800	RSKR_contig0000044:55156-55683	dauer	J2A	OK	83.7269	249.828	1.57717	5.46215	5e-05	0.000212825
transcript:RSKR_0000190200.1	gene:RSKR_0000190200	RSKR_0000190200	RSKR_scaffold0000007:674119-675366	dauer	J2A	OK	7.22556	21.5434	1.57607	3.83597	5e-05	0.000212825
transcript:RSKR_0001003900.1	gene:RSKR_0001003900	RSKR_0001003900	RSKR_scaffold0000019:147299-148217	dauer	J2A	OK	0.601249	1.79068	1.57447	1.47946	0.03495	0.0664904
transcript:RSKR_0000974700.1	gene:RSKR_0000974700	RSKR_0000974700	RSKR_scaffold0000032:317770-318313	dauer	J2A	OK	9.91287	29.5197	1.5743	3.31828	5e-05	0.000212825
transcript:RSKR_0000752200.1	gene:RSKR_0000752200	RSKR_0000752200	RSKR_scaffold0000001:935977-939765	dauer	J2A	OK	3.79876	11.3105	1.57407	3.39066	5e-05	0.000212825
transcript:RSKR_0000265000.1	gene:RSKR_0000265000	RSKR_0000265000	RSKR_contig0000002:36341-37703	dauer	J2A	OK	44.2546	131.692	1.57326	5.56576	5e-05	0.000212825
transcript:RSKR_0000840600.1	gene:RSKR_0000840600	RSKR_0000840600	RSKR_scaffold0000001:5408917-5410022	dauer	J2A	OK	5.61631	16.6829	1.57067	3.65093	5e-05	0.000212825
transcript:RSKR_0000770800.1	gene:RSKR_0000770800	RSKR_0000770800	RSKR_scaffold0000001:1781128-1783094	dauer	J2A	OK	5.68125	16.8754	1.57065	4.50996	5e-05	0.000212825
transcript:RSKR_0000462650.1	gene:RSKR_0000462650	RSKR_0000462650	RSKR_scaffold0000012:355492-356170	dauer	J2A	OK	1.2225	3.63035	1.57028	1.6775	0.0155	0.0336832
transcript:RSKR_0000893800.1	gene:RSKR_0000893800	RSKR_0000893800	RSKR_scaffold0000034:271447-274226	dauer	J2A	OK	23.4192	69.51	1.56953	5.55336	5e-05	0.000212825
transcript:RSKR_0000666700.1	gene:RSKR_0000666700	RSKR_0000666700	RSKR_scaffold0000027:20362-22027	dauer	J2A	OK	4.17501	12.374	1.56746	3.67851	5e-05	0.000212825
transcript:RSKR_0000607500.1	gene:RSKR_0000607500	RSKR_0000607500	RSKR_scaffold0000013:491095-491517	dauer	J2A	OK	1.8763	5.55768	1.56659	1.1659	0.05995	0.104157
transcript:RSKR_0000363000.1	gene:RSKR_0000363000	RSKR_0000363000	RSKR_scaffold0000033:55915-57564	dauer	J2A	NOTEST	0.23445	0.694044	1.56575	0	1	1
transcript:RSKR_0000307550.1	gene:RSKR_0000307550	RSKR_0000307550	RSKR_scaffold0000088:15200-16756	dauer	J2A	NOTEST	0.069276	0.204906	1.56453	0	1	1
transcript:RSKR_0000971900.1	gene:RSKR_0000971900	RSKR_0000971900	RSKR_scaffold0000032:168668-169821	dauer	J2A	OK	13.2534	39.1439	1.56243	4.75213	5e-05	0.000212825
transcript:RSKR_0000118900.1	gene:RSKR_0000118900	RSKR_0000118900	RSKR_scaffold0000058:22427-23547	dauer	J2A	OK	28.0304	82.7832	1.56234	5.2471	5e-05	0.000212825
transcript:RSKR_0000777250.1	gene:RSKR_0000777250	RSKR_0000777250	RSKR_scaffold0000001:2138700-2139806	dauer	J2A	OK	1.33669	3.94266	1.5605	1.96354	0.0036	0.00959454
transcript:RSKR_0000476900.1	gene:RSKR_0000476900	RSKR_0000476900	RSKR_contig0000092:409-908	dauer	J2A	OK	113.345	334.271	1.56029	5.61172	5e-05	0.000212825
transcript:RSKR_0000137800.1	gene:RSKR_0000137800	RSKR_0000137800	RSKR_contig0000006:442591-443377	dauer	J2A	OK	7.94779	23.4034	1.55809	3.70882	5e-05	0.000212825
transcript:RSKR_0001061400.1	gene:RSKR_0001061400	RSKR_0001061400	RSKR_scaffold0000010:108732-109323	dauer	J2A	NOTEST	0.212893	0.626803	1.55789	0	1	1
transcript:RSKR_0000539800.1	gene:RSKR_0000539800	RSKR_0000539800	RSKR_contig0000042:1675-2655	dauer	J2A	NOTEST	0.192788	0.566809	1.55585	0	1	1
transcript:RSKR_0000904400.1	gene:RSKR_0000904400	RSKR_0000904400	RSKR_scaffold0000021:337344-338280	dauer	J2A	OK	6.98227	20.5106	1.5546	3.41112	5e-05	0.000212825
transcript:RSKR_0000065975.1	gene:RSKR_0000065975	RSKR_0000065975	RSKR_scaffold0000038:119535-121544	dauer	J2A	NOTEST	0.581762	1.70845	1.55419	0	1	1
transcript:RSKR_0000849600.1	gene:RSKR_0000849600	RSKR_0000849600	RSKR_scaffold0000001:5919840-5922552	dauer	J2A	OK	28.4035	83.2842	1.55198	5.8202	5e-05	0.000212825
transcript:RSKR_0000107800.1	gene:RSKR_0000107800	RSKR_0000107800	RSKR_scaffold0000008:437781-438728	dauer	J2A	NOTEST	0.171068	0.501499	1.55167	0	1	1
transcript:RSKR_0000519000.1	gene:RSKR_0000519000	RSKR_0000519000	RSKR_contig0000001:747707-752699	dauer	J2A	OK	28.0141	81.8063	1.54606	5.79648	5e-05	0.000212825
transcript:RSKR_0000182000.1	gene:RSKR_0000182000	RSKR_0000182000	RSKR_scaffold0000007:321747-322645	dauer	J2A	OK	7.12018	20.7864	1.54565	3.66096	5e-05	0.000212825
transcript:RSKR_0000193933.1	gene:RSKR_0000193933	RSKR_0000193933	RSKR_scaffold0000045:176611-177993	dauer	J2A	OK	1.33925	3.90953	1.54557	2.45533	0.0005	0.00169379
transcript:RSKR_0000794400.1	gene:RSKR_0000794400	RSKR_0000794400	RSKR_scaffold0000001:3017627-3022517	dauer	J2A	OK	2.55668	7.46101	1.5451	4.32559	5e-05	0.000212825
transcript:RSKR_0000231750.1	gene:RSKR_0000231750	RSKR_0000231750	RSKR_scaffold0000039:108357-110148	dauer	J2A	OK	5.3595	15.6394	1.54502	3.4828	5e-05	0.000212825
transcript:RSKR_0000881200.1	gene:RSKR_0000881200	RSKR_0000881200	RSKR_scaffold0000062:27792-28666	dauer	J2A	OK	1.00719	2.93657	1.5438	0.905998	0.16385	0.240822
transcript:RSKR_0001124100.1	gene:RSKR_0001124100	RSKR_0001124100	RSKR_scaffold0000002:226172-235463	dauer	J2A	OK	3.74227	10.9061	1.54314	4.88937	5e-05	0.000212825
transcript:RSKR_0000248500.1	gene:RSKR_0000248500	RSKR_0000248500	RSKR_contig0000004:316467-318171	dauer	J2A	OK	72.6054	211.425	1.542	5.83062	5e-05	0.000212825
transcript:RSKR_0000200300.1	gene:RSKR_0000200300	RSKR_0000200300	RSKR_scaffold0000003:120460-121891	dauer	J2A	NOTEST	0.338039	0.981793	1.53823	0	1	1
transcript:RSKR_0001041166.1	gene:RSKR_0001041166	RSKR_0001041166	RSKR_scaffold0000014:428379-431522	dauer	J2A	NOTEST	0.0872557	0.253318	1.53763	0	1	1
transcript:RSKR_0000176300.1	gene:RSKR_0000176300	RSKR_0000176300	RSKR_scaffold0000007:37866-40070	dauer	J2A	OK	8.9913	26.1023	1.53757	4.73208	5e-05	0.000212825
transcript:RSKR_0000451700.1	gene:RSKR_0000451700	RSKR_0000451700	RSKR_scaffold0000012:13270-14110	dauer	J2A	OK	1.10263	3.20064	1.53741	1.7731	0.0095	0.0219831
transcript:RSKR_0000935100.1	gene:RSKR_0000935100	RSKR_0000935100	RSKR_scaffold0000054:53874-58661	dauer	J2A	OK	18.2351	52.9181	1.53704	5.50786	5e-05	0.000212825
transcript:RSKR_0000309000.1	gene:RSKR_0000309000	RSKR_0000309000	RSKR_contig0000068:12708-13463	dauer	J2A	OK	53.2238	154.382	1.53636	5.16755	5e-05	0.000212825
transcript:RSKR_0000051200.1	gene:RSKR_0000051200	RSKR_0000051200	RSKR_scaffold0000025:101228-101612	dauer	J2A	OK	17.1397	49.6989	1.53587	3.38429	5e-05	0.000212825
transcript:RSKR_0000711000.1	gene:RSKR_0000711000	RSKR_0000711000	RSKR_contig0000044:20758-21360	dauer	J2A	OK	1.43102	4.14943	1.53587	1.65282	0.02125	0.0438833
transcript:RSKR_0001147600.1	gene:RSKR_0001147600	RSKR_0001147600	RSKR_scaffold0000002:1175538-1175978	dauer	J2A	NOTEST	0.33158	0.958832	1.53192	0	1	1
transcript:RSKR_0000157200.1	gene:RSKR_0000157200	RSKR_0000157200	RSKR_scaffold0000011:450460-450979	dauer	J2A	OK	39.3507	113.679	1.53051	4.52601	5e-05	0.000212825
transcript:RSKR_0000531900.1	gene:RSKR_0000531900	RSKR_0000531900	RSKR_scaffold0000015:399708-401325	dauer	J2A	NOTEST	0.103001	0.29725	1.52902	0	1	1
transcript:RSKR_0000738400.1	gene:RSKR_0000738400	RSKR_0000738400	RSKR_scaffold0000001:215006-218105	dauer	J2A	OK	14.9651	43.1716	1.52848	5.2364	5e-05	0.000212825
transcript:RSKR_0000790700.1	gene:RSKR_0000790700	RSKR_0000790700	RSKR_scaffold0000001:2826478-2827012	dauer	J2A	OK	1.44885	4.17947	1.52841	1.53742	0.0236	0.0480062
transcript:RSKR_0000880400.1	gene:RSKR_0000880400	RSKR_0000880400	RSKR_contig0000053:31801-32390	dauer	J2A	OK	2.37616	6.84416	1.52624	1.81018	0.0068	0.0164533
transcript:RSKR_0000367600.1	gene:RSKR_0000367600	RSKR_0000367600	RSKR_scaffold0000033:182806-183808	dauer	J2A	OK	1.51036	4.34613	1.52484	2.07544	0.00285	0.00782415
transcript:RSKR_0000584100.1	gene:RSKR_0000584100	RSKR_0000584100	RSKR_scaffold0000005:642490-643568	dauer	J2A	OK	7.26127	20.8898	1.52451	3.77649	5e-05	0.000212825
transcript:RSKR_0000579500.1	gene:RSKR_0000579500	RSKR_0000579500	RSKR_scaffold0000005:450999-451251	dauer	J2A	OK	2.82856	8.13703	1.52444	1.4522	0.0998	0.159872
transcript:RSKR_0000669300.1	gene:RSKR_0000669300	RSKR_0000669300	RSKR_scaffold0000027:112428-113561	dauer	J2A	OK	8.09243	23.2733	1.52403	3.84301	5e-05	0.000212825
transcript:RSKR_0000160300.1	gene:RSKR_0000160300	RSKR_0000160300	RSKR_scaffold0000011:555220-556168	dauer	J2A	OK	0.777633	2.23504	1.52314	1.50714	0.01765	0.0376933
transcript:RSKR_0000177000.1	gene:RSKR_0000177000	RSKR_0000177000	RSKR_scaffold0000007:73614-75492	dauer	J2A	OK	5.10501	14.6716	1.52304	4.10677	5e-05	0.000212825
transcript:RSKR_0001116833.1	gene:RSKR_0001116833	RSKR_0001116833	RSKR_scaffold0000024:398134-398698	dauer	J2A	OK	28.6149	82.1868	1.52214	4.5461	5e-05	0.000212825
transcript:RSKR_0000302700.1	gene:RSKR_0000302700	RSKR_0000302700	RSKR_scaffold0000071:46066-46623	dauer	J2A	OK	37.4899	107.606	1.52118	4.67224	5e-05	0.000212825
transcript:RSKR_0000747500.1	gene:RSKR_0000747500	RSKR_0000747500	RSKR_scaffold0000001:727298-728051	dauer	J2A	OK	0.740213	2.11981	1.51792	1.28042	0.04605	0.083309
transcript:RSKR_0001063775.1	gene:RSKR_0001063775	RSKR_0001063775	RSKR_scaffold0000010:187144-188704	dauer	J2A	NOTEST	0.265137	0.758437	1.51629	0	1	1
transcript:RSKR_0000258000.1	gene:RSKR_0000258000	RSKR_0000258000	RSKR_contig0000004:690380-690653	dauer	J2A	OK	7.06215	20.1644	1.51363	1.80421	0.00955	0.0220575
transcript:RSKR_0000463100.1	gene:RSKR_0000463100	RSKR_0000463100	RSKR_scaffold0000012:370706-371345	dauer	J2A	OK	171.477	489.362	1.51289	5.73978	5e-05	0.000212825
transcript:RSKR_0000002400.1	gene:RSKR_0000002400	RSKR_0000002400	RSKR_scaffold0000028:63580-64759	dauer	J2A	OK	46.8018	133.49	1.51209	5.5286	5e-05	0.000212825
transcript:RSKR_0000733500.1	gene:RSKR_0000733500	RSKR_0000733500	RSKR_scaffold0000016:508420-508892	dauer	J2A	OK	2.27416	6.48585	1.51196	1.76206	0.01855	0.0392689
transcript:RSKR_0000413400.1	gene:RSKR_0000413400	RSKR_0000413400	RSKR_scaffold0000004:2226-2601	dauer	J2A	NOTEST	0.354838	1.01171	1.51156	0	1	1
transcript:RSKR_0000889600.1	gene:RSKR_0000889600	RSKR_0000889600	RSKR_scaffold0000034:132889-133749	dauer	J2A	OK	6.30681	17.9752	1.51102	3.42521	5e-05	0.000212825
transcript:RSKR_0000765600.1	gene:RSKR_0000765600	RSKR_0000765600	RSKR_scaffold0000001:1585009-1587421	dauer	J2A	OK	2.16035	6.14898	1.50908	3.57473	5e-05	0.000212825
transcript:RSKR_0001125550.1	gene:RSKR_0001125550	RSKR_0001125550	RSKR_scaffold0000002:297011-298490	dauer	J2A	NOTEST	0.502317	1.42973	1.50907	0	1	1
transcript:RSKR_0000831400.1	gene:RSKR_0000831400	RSKR_0000831400	RSKR_scaffold0000001:4946577-4946988	dauer	J2A	OK	7.6347	21.7072	1.50753	2.32033	0.0005	0.00169379
transcript:RSKR_0000050500.1	gene:RSKR_0000050500	RSKR_0000050500	RSKR_scaffold0000025:81639-82640	dauer	J2A	OK	5.80596	16.5027	1.5071	3.42898	5e-05	0.000212825
transcript:RSKR_0001159350.1	gene:RSKR_0001159350	RSKR_0001159350	RSKR_scaffold0000002:1681284-1682083	dauer	J2A	OK	66.6699	189.479	1.50693	4.10463	5e-05	0.000212825
transcript:RSKR_0001073000.1	gene:RSKR_0001073000	RSKR_0001073000	RSKR_scaffold0000010:468228-469406	dauer	J2A	OK	210.301	597.571	1.50666	5.74712	5e-05	0.000212825
transcript:RSKR_0000191500.1	gene:RSKR_0000191500	RSKR_0000191500	RSKR_scaffold0000045:17440-17785	dauer	J2A	OK	4.43429	12.5763	1.50393	1.82849	0.00735	0.0175665
transcript:RSKR_0000305400.1	gene:RSKR_0000305400	RSKR_0000305400	RSKR_contig0000021:37624-38435	dauer	J2A	OK	16.2877	46.1918	1.50385	4.24188	5e-05	0.000212825
transcript:RSKR_0001012900.1	gene:RSKR_0001012900	RSKR_0001012900	RSKR_scaffold0000052:7757-9093	dauer	J2A	OK	4.17261	11.8272	1.50309	2.59207	5e-05	0.000212825
transcript:RSKR_0000800100.1	gene:RSKR_0000800100	RSKR_0000800100	RSKR_scaffold0000001:3276360-3277839	dauer	J2A	OK	5.6591	16.0225	1.50146	3.80834	5e-05	0.000212825
transcript:RSKR_0000566450.1	gene:RSKR_0000566450	RSKR_0000566450	RSKR_scaffold0000048:112186-112573	dauer	J2A	OK	1.70465	4.82598	1.50135	1.46867	0.0503	0.0897869
transcript:RSKR_0000531600.1	gene:RSKR_0000531600	RSKR_0000531600	RSKR_scaffold0000015:391132-391799	dauer	J2A	OK	1.18832	3.3617	1.50027	1.42109	0.0295	0.0578416
transcript:RSKR_0000167100.1	gene:RSKR_0000167100	RSKR_0000167100	RSKR_contig0000020:102999-104559	dauer	J2A	OK	37.0619	104.754	1.499	5.53163	5e-05	0.000212825
transcript:RSKR_0000068100.1	gene:RSKR_0000068100	RSKR_0000068100	RSKR_scaffold0000038:211324-213102	dauer	J2A	OK	7.02886	19.8631	1.49873	4.06248	5e-05	0.000212825
transcript:RSKR_0000400700.1	gene:RSKR_0000400700	RSKR_0000400700	RSKR_contig0000026:167-1007	dauer	J2A	OK	6.93143	19.581	1.49823	3.50878	5e-05	0.000212825
transcript:RSKR_0000163950.1	gene:RSKR_0000163950	RSKR_0000163950	RSKR_scaffold0000061:98386-98746	dauer	J2A	OK	4.0193	11.3526	1.498	1.79795	0.01015	0.0232456
transcript:RSKR_0000867400.1	gene:RSKR_0000867400	RSKR_0000867400	RSKR_scaffold0000001:6872630-6876590	dauer	J2A	OK	3.28825	9.28756	1.49798	4.45588	5e-05	0.000212825
transcript:RSKR_0000557900.1	gene:RSKR_0000557900	RSKR_0000557900	RSKR_contig0000017:1205-1723	dauer	J2A	OK	0.8286	2.33554	1.49501	1.1773	0.1022	0.163084
transcript:RSKR_0000121300.1	gene:RSKR_0000121300	RSKR_0000121300	RSKR_scaffold0000058:105277-105984	dauer	J2A	NOTEST	0.0727686	0.204814	1.49293	0	1	1
transcript:RSKR_0001053700.1	gene:RSKR_0001053700	RSKR_0001053700	RSKR_contig0000018:61054-63545	dauer	J2A	OK	240.654	676.924	1.49203	5.46182	5e-05	0.000212825
transcript:RSKR_0000893700.1	gene:RSKR_0000893700	RSKR_0000893700	RSKR_scaffold0000034:268646-269072	dauer	J2A	OK	3.25724	9.15606	1.49107	1.80673	0.00885	0.0206723
transcript:RSKR_0001138050.1	gene:RSKR_0001138050	RSKR_0001138050	RSKR_scaffold0000002:772832-773255	dauer	J2A	OK	14.251	40.0385	1.49033	3.25225	5e-05	0.000212825
transcript:RSKR_0000808700.1	gene:RSKR_0000808700	RSKR_0000808700	RSKR_scaffold0000001:3741013-3742011	dauer	J2A	OK	21.3508	59.8551	1.48718	4.76176	5e-05	0.000212825
transcript:RSKR_0000217500.1	gene:RSKR_0000217500	RSKR_0000217500	RSKR_scaffold0000003:707349-708289	dauer	J2A	NOTEST	0.0852332	0.238692	1.48566	0	1	1
transcript:RSKR_0000487050.1	gene:RSKR_0000487050	RSKR_0000487050	RSKR_scaffold0000020:382816-384960	dauer	J2A	NOTEST	0.165932	0.46419	1.48412	0	1	1
transcript:RSKR_0000833100.1	gene:RSKR_0000833100	RSKR_0000833100	RSKR_scaffold0000001:5039019-5040050	dauer	J2A	OK	29.2458	81.7501	1.48299	5.10476	5e-05	0.000212825
transcript:RSKR_0001158900.1	gene:RSKR_0001158900	RSKR_0001158900	RSKR_scaffold0000002:1665898-1666442	dauer	J2A	OK	6.19449	17.3041	1.48206	2.62954	0.00015	0.000581159
transcript:RSKR_0000775700.1	gene:RSKR_0000775700	RSKR_0000775700	RSKR_scaffold0000001:2047856-2048975	dauer	J2A	OK	3.89421	10.8707	1.48104	2.87802	5e-05	0.000212825
transcript:RSKR_0000228300.1	gene:RSKR_0000228300	RSKR_0000228300	RSKR_scaffold0000003:1149214-1151283	dauer	J2A	NOTEST	0.396114	1.10363	1.47827	0	1	1
transcript:RSKR_0001136300.1	gene:RSKR_0001136300	RSKR_0001136300	RSKR_scaffold0000002:712332-712715	dauer	J2A	OK	5.75842	16.0411	1.47803	1.87611	0.0062	0.0151997
transcript:RSKR_0001031200.1	gene:RSKR_0001031200	RSKR_0001031200	RSKR_scaffold0000014:75284-76943	dauer	J2A	OK	35.1838	97.9772	1.47753	5.49693	5e-05	0.000212825
transcript:RSKR_0000501900.1	gene:RSKR_0000501900	RSKR_0000501900	RSKR_contig0000001:148029-149843	dauer	J2A	OK	1.14602	3.1906	1.47719	2.42841	0.00045	0.00154605
transcript:RSKR_0000765000.1	gene:RSKR_0000765000	RSKR_0000765000	RSKR_scaffold0000001:1546491-1547586	dauer	J2A	OK	37.5592	104.495	1.4762	5.32396	5e-05	0.000212825
transcript:RSKR_0000800200.1	gene:RSKR_0000800200	RSKR_0000800200	RSKR_scaffold0000001:3279819-3281815	dauer	J2A	OK	1.04853	2.91667	1.47595	2.43141	0.0001	0.000404762
transcript:RSKR_0000110200.1	gene:RSKR_0000110200	RSKR_0000110200	RSKR_scaffold0000008:497310-499667	dauer	J2A	NOTEST	0.337212	0.937669	1.47542	0	1	1
transcript:RSKR_0000693600.1	gene:RSKR_0000693600	RSKR_0000693600	RSKR_scaffold0000023:190928-195438	dauer	J2A	NOTEST	0.367586	1.02188	1.47508	0	1	1
transcript:RSKR_0000847900.1	gene:RSKR_0000847900	RSKR_0000847900	RSKR_scaffold0000001:5826728-5827290	dauer	J2A	OK	3.60599	10.016	1.47384	2.11398	0.00165	0.00485538
transcript:RSKR_0001161800.2	gene:RSKR_0001161800	RSKR_0001161800	RSKR_scaffold0000002:1772540-1774676	dauer	J2A	OK	3.00557	8.3442	1.47314	3.30174	5e-05	0.000212825
transcript:RSKR_0000799500.1	gene:RSKR_0000799500	RSKR_0000799500	RSKR_scaffold0000001:3255104-3255875	dauer	J2A	NOTEST	0.225131	0.624591	1.47215	0	1	1
transcript:RSKR_0000382800.1	gene:RSKR_0000382800	RSKR_0000382800	RSKR_scaffold0000017:364833-369491	dauer	J2A	OK	6.64841	18.4324	1.47116	4.2087	5e-05	0.000212825
transcript:RSKR_0000402500.1	gene:RSKR_0000402500	RSKR_0000402500	RSKR_contig0000026:55591-55957	dauer	J2A	OK	12.293	34.081	1.47113	2.77376	5e-05	0.000212825
transcript:RSKR_0000711200.1	gene:RSKR_0000711200	RSKR_0000711200	RSKR_contig0000044:27638-29826	dauer	J2A	OK	8.49902	23.5523	1.4705	3.46662	5e-05	0.000212825
transcript:RSKR_0000199600.1	gene:RSKR_0000199600	RSKR_0000199600	RSKR_scaffold0000003:105657-106809	dauer	J2A	NOTEST	0.100185	0.277486	1.46975	0	1	1
transcript:RSKR_0000341150.1	gene:RSKR_0000341150	RSKR_0000341150	RSKR_scaffold0000009:162265-162595	dauer	J2A	OK	7.2521	20.077	1.46907	2.08753	0.00245	0.00685963
transcript:RSKR_0000155300.1	gene:RSKR_0000155300	RSKR_0000155300	RSKR_scaffold0000011:391071-391798	dauer	J2A	OK	7.25748	20.0912	1.46902	3.22221	5e-05	0.000212825
transcript:RSKR_0001069400.1	gene:RSKR_0001069400	RSKR_0001069400	RSKR_scaffold0000010:356835-359127	dauer	J2A	NOTEST	0.114688	0.317453	1.46883	0	1	1
transcript:RSKR_0001086600.1	gene:RSKR_0001086600	RSKR_0001086600	RSKR_scaffold0000040:226-547	dauer	J2A	OK	1.9337	5.34791	1.46761	1.25691	0.0792	0.131508
transcript:RSKR_0000259200.1	gene:RSKR_0000259200	RSKR_0000259200	RSKR_scaffold0000064:54490-55848	dauer	J2A	OK	46.7218	129.088	1.46619	5.41247	5e-05	0.000212825
transcript:RSKR_0001002050.1	gene:RSKR_0001002050	RSKR_0001002050	RSKR_scaffold0000019:74494-75502	dauer	J2A	OK	2.4907	6.87925	1.4657	2.59495	0.00015	0.000581159
transcript:RSKR_0001032000.1	gene:RSKR_0001032000	RSKR_0001032000	RSKR_scaffold0000014:113773-114536	dauer	J2A	OK	4.49285	12.4077	1.46554	2.79518	5e-05	0.000212825
transcript:RSKR_0000793800.1	gene:RSKR_0000793800	RSKR_0000793800	RSKR_scaffold0000001:2998314-2999346	dauer	J2A	OK	2.03915	5.62493	1.46387	2.23096	0.0006	0.00198544
transcript:RSKR_0000468100.1	gene:RSKR_0000468100	RSKR_0000468100	RSKR_scaffold0000012:562455-564125	dauer	J2A	OK	33.0935	91.205	1.46256	5.21767	5e-05	0.000212825
transcript:RSKR_0000512000.1	gene:RSKR_0000512000	RSKR_0000512000	RSKR_contig0000001:547138-548077	dauer	J2A	OK	0.640008	1.76324	1.46207	1.44414	0.0327	0.063072
transcript:RSKR_0000517900.1	gene:RSKR_0000517900	RSKR_0000517900	RSKR_contig0000001:717444-719166	dauer	J2A	OK	2.35411	6.48406	1.46171	3.02189	5e-05	0.000212825
transcript:RSKR_0001158000.1	gene:RSKR_0001158000	RSKR_0001158000	RSKR_scaffold0000002:1628118-1629535	dauer	J2A	OK	14.7238	40.5541	1.46169	2.54715	0.0001	0.000404762
transcript:RSKR_0000311600.1	gene:RSKR_0000311600	RSKR_0000311600	RSKR_contig0000007:38073-39152	dauer	J2A	OK	1.27131	3.50077	1.46136	1.95344	0.00375	0.00990658
transcript:RSKR_0000827300.1	gene:RSKR_0000827300	RSKR_0000827300	RSKR_scaffold0000001:4771447-4772579	dauer	J2A	OK	314.482	865.861	1.46116	5.49876	5e-05	0.000212825
transcript:RSKR_0000464900.1	gene:RSKR_0000464900	RSKR_0000464900	RSKR_scaffold0000012:438677-439727	dauer	J2A	OK	33.1133	91.1415	1.4607	5.15794	5e-05	0.000212825
transcript:RSKR_0001170200.1	gene:RSKR_0001170200	RSKR_0001170200	RSKR_contig0000005:14138-15979	dauer	J2A	OK	1.2084	3.32361	1.45966	2.50686	0.00025	0.000914804
transcript:RSKR_0000666375.1	gene:RSKR_0000666375	RSKR_0000666375	RSKR_scaffold0000027:236-933	dauer	J2A	NOTEST	0.0822965	0.226292	1.45928	0	1	1
transcript:RSKR_0000129400.1	gene:RSKR_0000129400	RSKR_0000129400	RSKR_contig0000006:108467-109292	dauer	J2A	OK	2.09646	5.76048	1.45823	2.18144	0.0012	0.00367694
transcript:RSKR_0001094100.1	gene:RSKR_0001094100	RSKR_0001094100	RSKR_scaffold0000040:276969-278769	dauer	J2A	OK	1.5359	4.2179	1.45744	2.02699	0.00175	0.00509844
transcript:RSKR_0001088800.1	gene:RSKR_0001088800	RSKR_0001088800	RSKR_scaffold0000040:65012-66689	dauer	J2A	NOTEST	0.254012	0.697284	1.45685	0	1	1
transcript:RSKR_0000873200.1	gene:RSKR_0000873200	RSKR_0000873200	RSKR_scaffold0000001:7143088-7145631	dauer	J2A	OK	17.0542	46.8023	1.45645	4.89144	5e-05	0.000212825
transcript:RSKR_0000839800.1	gene:RSKR_0000839800	RSKR_0000839800	RSKR_scaffold0000001:5373135-5373768	dauer	J2A	OK	89.268	244.671	1.45463	5.34409	5e-05	0.000212825
transcript:RSKR_0000487000.1	gene:RSKR_0000487000	RSKR_0000487000	RSKR_scaffold0000020:381294-381862	dauer	J2A	OK	0.741314	2.03137	1.4543	0.748116	0.13215	0.201602
transcript:RSKR_0000245600.1	gene:RSKR_0000245600	RSKR_0000245600	RSKR_contig0000004:213001-213757	dauer	J2A	OK	50.051	137.119	1.45395	5.07989	5e-05	0.000212825
transcript:RSKR_0001090200.1	gene:RSKR_0001090200	RSKR_0001090200	RSKR_scaffold0000040:142228-145758	dauer	J2A	OK	4.32184	11.8371	1.4536	4.39523	5e-05	0.000212825
transcript:RSKR_0000247400.1	gene:RSKR_0000247400	RSKR_0000247400	RSKR_contig0000004:275409-276336	dauer	J2A	OK	7.88495	21.5752	1.4522	3.66752	5e-05	0.000212825
transcript:RSKR_0000007200.1	gene:RSKR_0000007200	RSKR_0000007200	RSKR_scaffold0000028:243219-244565	dauer	J2A	OK	33.3902	91.3629	1.45218	5.20151	5e-05	0.000212825
transcript:RSKR_0000630500.1	gene:RSKR_0000630500	RSKR_0000630500	RSKR_contig0000003:705428-706037	dauer	J2A	OK	0.862596	2.35899	1.45141	1.31775	0.06025	0.10458
transcript:RSKR_0000898600.1	gene:RSKR_0000898600	RSKR_0000898600	RSKR_scaffold0000021:111424-118820	dauer	J2A	OK	1.28734	3.52047	1.45137	3.12431	5e-05	0.000212825
transcript:RSKR_0000016800.1	gene:RSKR_0000016800	RSKR_0000016800	RSKR_scaffold0000006:96559-98240	dauer	J2A	OK	16.366	44.7248	1.45037	4.98049	5e-05	0.000212825
transcript:RSKR_0000148500.1	gene:RSKR_0000148500	RSKR_0000148500	RSKR_scaffold0000011:183933-184573	dauer	J2A	OK	27.9244	76.2302	1.44884	4.01602	5e-05	0.000212825
transcript:RSKR_0000762500.1	gene:RSKR_0000762500	RSKR_0000762500	RSKR_scaffold0000001:1442193-1445107	dauer	J2A	OK	16.0068	43.6837	1.44841	5.28257	5e-05	0.000212825
transcript:RSKR_0001063900.1	gene:RSKR_0001063900	RSKR_0001063900	RSKR_scaffold0000010:193517-197240	dauer	J2A	OK	2.54363	6.93887	1.44781	3.9261	5e-05	0.000212825
transcript:RSKR_0000710400.1	gene:RSKR_0000710400	RSKR_0000710400	RSKR_contig0000130:1874-3000	dauer	J2A	OK	30.6876	83.6256	1.44629	5.05221	5e-05	0.000212825
transcript:RSKR_0000262100.1	gene:RSKR_0000262100	RSKR_0000262100	RSKR_scaffold0000055:75168-77255	dauer	J2A	OK	12.7827	34.8218	1.4458	4.41718	5e-05	0.000212825
transcript:RSKR_0000983700.1	gene:RSKR_0000983700	RSKR_0000983700	RSKR_scaffold0000078:7497-8015	dauer	J2A	OK	213.174	580.437	1.44511	5.47723	5e-05	0.000212825
transcript:RSKR_0000798400.1	gene:RSKR_0000798400	RSKR_0000798400	RSKR_scaffold0000001:3219802-3221042	dauer	J2A	OK	69.0555	188.017	1.44503	5.44107	5e-05	0.000212825
transcript:RSKR_0000325800.1	gene:RSKR_0000325800	RSKR_0000325800	RSKR_contig0000011:8023-10177	dauer	J2A	OK	0.869237	2.36654	1.44496	1.56204	0.0179	0.0381394
transcript:RSKR_0000389000.1	gene:RSKR_0000389000	RSKR_0000389000	RSKR_contig0000032:42765-44871	dauer	J2A	OK	0.578427	1.57412	1.44434	1.9121	0.00455	0.011698
transcript:RSKR_0000001000.1	gene:RSKR_0000001000	RSKR_0000001000	RSKR_scaffold0000028:24659-25967	dauer	J2A	OK	14.0157	38.1388	1.44422	4.60764	5e-05	0.000212825
transcript:RSKR_0000015500.1	gene:RSKR_0000015500	RSKR_0000015500	RSKR_scaffold0000006:39780-40134	dauer	J2A	OK	0.798969	2.17302	1.44349	0.984689	0.1073	0.169593
transcript:RSKR_0000314400.1	gene:RSKR_0000314400	RSKR_0000314400	RSKR_contig0000007:137131-137958	dauer	J2A	OK	25.0515	68.1052	1.44287	4.53383	5e-05	0.000212825
transcript:RSKR_0000098600.1	gene:RSKR_0000098600	RSKR_0000098600	RSKR_scaffold0000008:182881-191570	dauer	J2A	OK	45.2635	122.994	1.44217	5.54039	5e-05	0.000212825
transcript:RSKR_0000616800.2	gene:RSKR_0000616800	RSKR_0000616800	RSKR_contig0000003:220008-221685	dauer	J2A	OK	1.92763	5.23328	1.44089	2.84382	5e-05	0.000212825
transcript:RSKR_0000859400.1	gene:RSKR_0000859400	RSKR_0000859400	RSKR_scaffold0000001:6402523-6405256	dauer	J2A	OK	3.06475	8.31505	1.43995	3.34693	5e-05	0.000212825
transcript:RSKR_0000968950.1	gene:RSKR_0000968950	RSKR_0000968950	RSKR_scaffold0000032:72476-73283	dauer	J2A	OK	0.572151	1.55104	1.43877	1.17169	0.06025	0.10458
transcript:RSKR_0000197600.1	gene:RSKR_0000197600	RSKR_0000197600	RSKR_scaffold0000003:17419-17854	dauer	J2A	OK	2.07394	5.62046	1.43832	1.49793	0.0261	0.0522047
transcript:RSKR_0000875100.1	gene:RSKR_0000875100	RSKR_0000875100	RSKR_scaffold0000001:7234742-7237610	dauer	J2A	OK	0.707028	1.91573	1.43806	2.42882	0.00025	0.000914804
transcript:RSKR_0000525600.1	gene:RSKR_0000525600	RSKR_0000525600	RSKR_scaffold0000015:81832-82147	dauer	J2A	OK	22.2881	60.3897	1.43803	3.03274	5e-05	0.000212825
transcript:RSKR_0000027200.1	gene:RSKR_0000027200	RSKR_0000027200	RSKR_scaffold0000006:400110-400686	dauer	J2A	OK	11.4447	30.9172	1.43373	3.35599	5e-05	0.000212825
transcript:RSKR_0000705300.1	gene:RSKR_0000705300	RSKR_0000705300	RSKR_scaffold0000042:93901-94793	dauer	J2A	OK	2130.46	5754.31	1.43348	5.3099	5e-05	0.000212825
transcript:RSKR_0000358600.1	gene:RSKR_0000358600	RSKR_0000358600	RSKR_contig0000054:5538-7718	dauer	J2A	NOTEST	0.503664	1.3591	1.43211	0	1	1
transcript:RSKR_0000242900.1	gene:RSKR_0000242900	RSKR_0000242900	RSKR_contig0000004:124994-128338	dauer	J2A	OK	66.4592	179.135	1.43051	5.25065	5e-05	0.000212825
transcript:RSKR_0000046600.1	gene:RSKR_0000046600	RSKR_0000046600	RSKR_contig0000055:1-177	dauer	J2A	OK	10.2047	27.5004	1.43022	1.73178	0.1017	0.162449
transcript:RSKR_0000734425.1	gene:RSKR_0000734425	RSKR_0000734425	RSKR_scaffold0000016:535679-536669	dauer	J2A	NOTEST	0.161846	0.436125	1.43012	0	1	1
transcript:RSKR_0001092100.1	gene:RSKR_0001092100	RSKR_0001092100	RSKR_scaffold0000040:227899-229184	dauer	J2A	OK	5.35509	14.4283	1.42992	3.55537	5e-05	0.000212825
transcript:RSKR_0000629300.1	gene:RSKR_0000629300	RSKR_0000629300	RSKR_contig0000003:658667-660222	dauer	J2A	OK	265.967	716.237	1.42919	5.35349	5e-05	0.000212825
transcript:RSKR_0000341300.1	gene:RSKR_0000341300	RSKR_0000341300	RSKR_scaffold0000009:169131-173488	dauer	J2A	OK	2.84781	7.66729	1.42887	3.71815	5e-05	0.000212825
transcript:RSKR_0000495000.1	gene:RSKR_0000495000	RSKR_0000495000	RSKR_scaffold0000050:68430-69048	dauer	J2A	OK	2.08488	5.61224	1.42861	1.78851	0.0073	0.017477
transcript:RSKR_0000307600.1	gene:RSKR_0000307600	RSKR_0000307600	RSKR_scaffold0000088:17221-21936	dauer	J2A	NOTEST	0.300812	0.80969	1.42851	0	1	1
transcript:RSKR_0000582400.1	gene:RSKR_0000582400	RSKR_0000582400	RSKR_scaffold0000005:580923-581672	dauer	J2A	OK	2.8074	7.55331	1.42787	2.19811	0.00105	0.00326039
transcript:RSKR_0000605000.1	gene:RSKR_0000605000	RSKR_0000605000	RSKR_scaffold0000013:402911-404284	dauer	J2A	OK	3.45073	9.26907	1.42552	3.0214	5e-05	0.000212825
transcript:RSKR_0000604933.1	gene:RSKR_0000604933	RSKR_0000604933	RSKR_scaffold0000013:398546-399197	dauer	J2A	OK	0.812887	2.18291	1.42513	1.22507	0.05525	0.0971433
transcript:RSKR_0000078200.1	gene:RSKR_0000078200	RSKR_0000078200	RSKR_scaffold0000049:110721-111051	dauer	J2A	OK	0.687589	1.84604	1.42482	0.742906	0.3333	0.427027
transcript:RSKR_0000266100.1	gene:RSKR_0000266100	RSKR_0000266100	RSKR_contig0000002:58118-60634	dauer	J2A	OK	0.949036	2.54782	1.42473	2.17557	0.00105	0.00326039
transcript:RSKR_0000407900.1	gene:RSKR_0000407900	RSKR_0000407900	RSKR_scaffold0000030:125520-127218	dauer	J2A	OK	15.5512	41.7309	1.42409	4.71902	5e-05	0.000212825
transcript:RSKR_0000368100.1	gene:RSKR_0000368100	RSKR_0000368100	RSKR_scaffold0000033:195057-195823	dauer	J2A	OK	14.1166	37.87	1.42366	3.88786	5e-05	0.000212825
transcript:RSKR_0000340400.1	gene:RSKR_0000340400	RSKR_0000340400	RSKR_scaffold0000009:106297-107171	dauer	J2A	OK	42.6743	114.453	1.42332	5.00285	5e-05	0.000212825
transcript:RSKR_0000099100.1	gene:RSKR_0000099100	RSKR_0000099100	RSKR_scaffold0000008:201959-202787	dauer	J2A	OK	0.581003	1.55722	1.42236	1.1915	0.05455	0.0961251
transcript:RSKR_0000666275.1	gene:RSKR_0000666275	RSKR_0000666275	RSKR_contig0000152:365-773	dauer	J2A	NOTEST	0.15269	0.409226	1.42229	0	1	1
transcript:RSKR_0000935200.1	gene:RSKR_0000935200	RSKR_0000935200	RSKR_scaffold0000054:62358-64783	dauer	J2A	OK	34.2978	91.8906	1.4218	5.1108	5e-05	0.000212825
transcript:RSKR_0000188400.1	gene:RSKR_0000188400	RSKR_0000188400	RSKR_scaffold0000007:608327-610557	dauer	J2A	NOTEST	0.168335	0.450833	1.42126	0	1	1
transcript:RSKR_0000483600.1	gene:RSKR_0000483600	RSKR_0000483600	RSKR_scaffold0000020:233869-241869	dauer	J2A	OK	5.43042	14.5363	1.42053	4.65796	5e-05	0.000212825
transcript:RSKR_0000831000.1	gene:RSKR_0000831000	RSKR_0000831000	RSKR_scaffold0000001:4936212-4936984	dauer	J2A	OK	146.975	393.335	1.42019	5.41394	5e-05	0.000212825
transcript:RSKR_0000273500.1	gene:RSKR_0000273500	RSKR_0000273500	RSKR_contig0000002:344413-345933	dauer	J2A	OK	3.12921	8.36762	1.41902	2.86187	5e-05	0.000212825
transcript:RSKR_0000487400.1	gene:RSKR_0000487400	RSKR_0000487400	RSKR_scaffold0000020:395317-395761	dauer	J2A	OK	4.35938	11.6411	1.41703	1.95598	0.0035	0.00935041
transcript:RSKR_0001044650.1	gene:RSKR_0001044650	RSKR_0001044650	RSKR_scaffold0000014:552447-553482	dauer	J2A	NOTEST	0.512893	1.3689	1.41629	0	1	1
transcript:RSKR_0000131200.1	gene:RSKR_0000131200	RSKR_0000131200	RSKR_contig0000006:230391-239613	dauer	J2A	OK	0.727245	1.94004	1.41557	2.86954	5e-05	0.000212825
transcript:RSKR_0001062100.1	gene:RSKR_0001062100	RSKR_0001062100	RSKR_scaffold0000010:131175-131877	dauer	J2A	OK	22.3041	59.4996	1.41557	4.14783	5e-05	0.000212825
transcript:RSKR_0000189400.1	gene:RSKR_0000189400	RSKR_0000189400	RSKR_scaffold0000007:634098-635627	dauer	J2A	NOTEST	0.517392	1.37998	1.41531	0	1	1
transcript:RSKR_0000416700.1	gene:RSKR_0000416700	RSKR_0000416700	RSKR_scaffold0000004:122717-123234	dauer	J2A	OK	1.66096	4.42447	1.41349	1.20794	0.05215	0.0925845
transcript:RSKR_0000504400.1	gene:RSKR_0000504400	RSKR_0000504400	RSKR_contig0000001:232717-234413	dauer	J2A	OK	4.98986	13.2745	1.41158	3.7263	5e-05	0.000212825
transcript:RSKR_0000911700.1	gene:RSKR_0000911700	RSKR_0000911700	RSKR_scaffold0000044:152817-153854	dauer	J2A	OK	120.558	320.68	1.4114	5.3813	5e-05	0.000212825
transcript:RSKR_0000608400.1	gene:RSKR_0000608400	RSKR_0000608400	RSKR_scaffold0000013:530199-533994	dauer	J2A	OK	17.8934	47.5161	1.40899	5.28779	5e-05	0.000212825
transcript:RSKR_0000539900.1	gene:RSKR_0000539900	RSKR_0000539900	RSKR_contig0000042:12434-48969	dauer	J2A	OK	8.11946	21.5571	1.40871	5.35643	5e-05	0.000212825
transcript:RSKR_0000470100.1	gene:RSKR_0000470100	RSKR_0000470100	RSKR_contig0000027:29664-31152	dauer	J2A	NOTEST	0.163922	0.435023	1.40808	0	1	1
transcript:RSKR_0000585500.1	gene:RSKR_0000585500	RSKR_0000585500	RSKR_scaffold0000005:703863-727969	dauer	J2A	OK	7.44963	19.756	1.40705	5.34933	5e-05	0.000212825
transcript:RSKR_0000202050.1	gene:RSKR_0000202050	RSKR_0000202050	RSKR_scaffold0000003:208316-210027	dauer	J2A	OK	10.8411	28.7224	1.40567	3.60485	5e-05	0.000212825
transcript:RSKR_0000963900.1	gene:RSKR_0000963900	RSKR_0000963900	RSKR_contig0000015:180024-180771	dauer	J2A	OK	2.26254	5.99438	1.40567	2.01921	0.0035	0.00935041
transcript:RSKR_0000981500.1	gene:RSKR_0000981500	RSKR_0000981500	RSKR_scaffold0000036:203173-203626	dauer	J2A	NOTEST	0.394955	1.04614	1.40531	0	1	1
transcript:RSKR_0000586600.1	gene:RSKR_0000586600	RSKR_0000586600	RSKR_scaffold0000005:789400-791672	dauer	J2A	OK	45.3588	120.101	1.40479	5.27596	5e-05	0.000212825
transcript:RSKR_0000074600.1	gene:RSKR_0000074600	RSKR_0000074600	RSKR_scaffold0000043:204787-208790	dauer	J2A	OK	1.11847	2.95814	1.40316	2.71948	0.00015	0.000581159
transcript:RSKR_0001046700.1	gene:RSKR_0001046700	RSKR_0001046700	RSKR_contig0000039:16685-17453	dauer	J2A	OK	17.6506	46.6659	1.40265	3.98303	5e-05	0.000212825
transcript:RSKR_0000905500.1	gene:RSKR_0000905500	RSKR_0000905500	RSKR_scaffold0000021:396367-399011	dauer	J2A	OK	27.4745	72.5538	1.40096	4.47849	5e-05	0.000212825
transcript:RSKR_0000693200.1	gene:RSKR_0000693200	RSKR_0000693200	RSKR_scaffold0000023:174410-175997	dauer	J2A	OK	0.830403	2.19249	1.40069	1.65842	0.0144	0.0315949
transcript:RSKR_0000811500.1	gene:RSKR_0000811500	RSKR_0000811500	RSKR_scaffold0000001:3931297-3940100	dauer	J2A	OK	1.37755	3.63168	1.39853	3.17358	5e-05	0.000212825
transcript:RSKR_0000770300.3	gene:RSKR_0000770300	RSKR_0000770300	RSKR_scaffold0000001:1746180-1749819	dauer	J2A	OK	1.43466	3.78161	1.39829	2.35284	0.0005	0.00169379
transcript:RSKR_0000529600.1	gene:RSKR_0000529600	RSKR_0000529600	RSKR_scaffold0000015:289155-290216	dauer	J2A	NOTEST	0.511451	1.34725	1.39735	0	1	1
transcript:RSKR_0000544500.1	gene:RSKR_0000544500	RSKR_0000544500	RSKR_scaffold0000022:97199-99589	dauer	J2A	OK	1.88534	4.96558	1.39713	3.1208	5e-05	0.000212825
transcript:RSKR_0000012400.1	gene:RSKR_0000012400	RSKR_0000012400	RSKR_contig0000023:61773-65309	dauer	J2A	OK	6.31151	16.6108	1.39606	3.88365	5e-05	0.000212825
transcript:RSKR_0000301700.1	gene:RSKR_0000301700	RSKR_0000301700	RSKR_scaffold0000071:2124-2455	dauer	J2A	OK	0.89345	2.3507	1.39563	0.851526	0.34155	0.435045
transcript:RSKR_0001068300.1	gene:RSKR_0001068300	RSKR_0001068300	RSKR_scaffold0000010:329797-330837	dauer	J2A	OK	33.3799	87.7757	1.39484	4.78726	5e-05	0.000212825
transcript:RSKR_0000916500.3	gene:RSKR_0000916500	RSKR_0000916500	RSKR_contig0000014:82905-85476	dauer	J2A	OK	62.2573	163.573	1.39362	5.24882	5e-05	0.000212825
transcript:RSKR_0000497300.1	gene:RSKR_0000497300	RSKR_0000497300	RSKR_scaffold0000119:641-1505	dauer	J2A	OK	3.34819	8.78729	1.39204	2.28855	0.00045	0.00154605
transcript:RSKR_0000338500.1	gene:RSKR_0000338500	RSKR_0000338500	RSKR_scaffold0000009:57879-58596	dauer	J2A	OK	50.0177	131.243	1.39173	4.80618	5e-05	0.000212825
transcript:RSKR_0001082250.1	gene:RSKR_0001082250	RSKR_0001082250	RSKR_scaffold0000041:17777-18326	dauer	J2A	OK	10.5763	27.7251	1.39036	3.04999	5e-05	0.000212825
transcript:RSKR_0000793700.1	gene:RSKR_0000793700	RSKR_0000793700	RSKR_scaffold0000001:2995629-2998050	dauer	J2A	OK	15.106	39.5747	1.38946	4.95345	5e-05	0.000212825
transcript:RSKR_0000119500.1	gene:RSKR_0000119500	RSKR_0000119500	RSKR_scaffold0000058:42978-43617	dauer	J2A	OK	6.45407	16.906	1.38925	2.67473	5e-05	0.000212825
transcript:RSKR_0000849100.1	gene:RSKR_0000849100	RSKR_0000849100	RSKR_scaffold0000001:5885770-5888107	dauer	J2A	OK	2.23183	5.84362	1.38864	2.96855	5e-05	0.000212825
transcript:RSKR_0000071400.1	gene:RSKR_0000071400	RSKR_0000071400	RSKR_scaffold0000043:77086-78180	dauer	J2A	OK	59.8864	156.712	1.38781	5.17917	5e-05	0.000212825
transcript:RSKR_0001072200.1	gene:RSKR_0001072200	RSKR_0001072200	RSKR_scaffold0000010:442167-442548	dauer	J2A	OK	271.389	709.572	1.38659	5.1911	5e-05	0.000212825
transcript:RSKR_0000037400.1	gene:RSKR_0000037400	RSKR_0000037400	RSKR_scaffold0000006:728286-730114	dauer	J2A	OK	3.91547	10.2024	1.38166	3.49474	5e-05	0.000212825
transcript:RSKR_0000130600.1	gene:RSKR_0000130600	RSKR_0000130600	RSKR_contig0000006:199516-200230	dauer	J2A	NOTEST	0.206944	0.539068	1.38123	0	1	1
transcript:RSKR_0000505300.1	gene:RSKR_0000505300	RSKR_0000505300	RSKR_contig0000001:271009-272489	dauer	J2A	OK	11.7816	30.5571	1.37497	4.33474	5e-05	0.000212825
transcript:RSKR_0000824350.1	gene:RSKR_0000824350	RSKR_0000824350	RSKR_scaffold0000001:4627785-4629870	dauer	J2A	NOTEST	0.208698	0.541073	1.37441	0	1	1
transcript:RSKR_0001138000.1	gene:RSKR_0001138000	RSKR_0001138000	RSKR_scaffold0000002:772393-772654	dauer	J2A	OK	10.538	27.3016	1.37338	1.78386	0.0068	0.0164533
transcript:RSKR_0001168050.1	gene:RSKR_0001168050	RSKR_0001168050	RSKR_scaffold0000002:2013858-2014202	dauer	J2A	NOTEST	0.278001	0.719563	1.37203	0	1	1
transcript:RSKR_0000485100.1	gene:RSKR_0000485100	RSKR_0000485100	RSKR_scaffold0000020:296275-297295	dauer	J2A	OK	9.29771	24.0529	1.37126	3.61452	5e-05	0.000212825
transcript:RSKR_0000487900.1	gene:RSKR_0000487900	RSKR_0000487900	RSKR_scaffold0000020:406684-407629	dauer	J2A	OK	11.8816	30.7291	1.37088	3.8628	5e-05	0.000212825
transcript:RSKR_0000249000.1	gene:RSKR_0000249000	RSKR_0000249000	RSKR_contig0000004:339825-342033	dauer	J2A	OK	3135.71	8103.19	1.3697	4.44341	5e-05	0.000212825
transcript:RSKR_0000465200.1	gene:RSKR_0000465200	RSKR_0000465200	RSKR_scaffold0000012:446026-447496	dauer	J2A	OK	4.90946	12.6782	1.36871	3.40839	5e-05	0.000212825
transcript:RSKR_0000325750.1	gene:RSKR_0000325750	RSKR_0000325750	RSKR_contig0000011:6596-6833	dauer	J2A	OK	0.982291	2.53349	1.3669	0.841033	0.41615	0.510896
transcript:RSKR_0000550700.1	gene:RSKR_0000550700	RSKR_0000550700	RSKR_scaffold0000022:341177-368588	dauer	J2A	OK	20.142	51.9496	1.3669	5.07138	5e-05	0.000212825
transcript:RSKR_0001184275.1	gene:RSKR_0001184275	RSKR_0001184275	RSKR_scaffold0000113:2097-2655	dauer	J2A	OK	12.4304	32.0209	1.36514	3.1767	5e-05	0.000212825
transcript:RSKR_0000133550.1	gene:RSKR_0000133550	RSKR_0000133550	RSKR_contig0000006:322935-323385	dauer	J2A	OK	3.49102	8.98987	1.36465	1.77681	0.0077	0.0183282
transcript:RSKR_0000016300.1	gene:RSKR_0000016300	RSKR_0000016300	RSKR_scaffold0000006:80641-81634	dauer	J2A	OK	11.9772	30.8135	1.36328	3.71981	5e-05	0.000212825
transcript:RSKR_0000385300.1	gene:RSKR_0000385300	RSKR_0000385300	RSKR_scaffold0000017:460254-460899	dauer	J2A	OK	7.33517	18.8642	1.36275	2.71554	5e-05	0.000212825
transcript:RSKR_0000842700.1	gene:RSKR_0000842700	RSKR_0000842700	RSKR_scaffold0000001:5530349-5530741	dauer	J2A	OK	1.09016	2.80345	1.36266	0.870603	0.1432	0.215565
transcript:RSKR_0000307400.1	gene:RSKR_0000307400	RSKR_0000307400	RSKR_scaffold0000088:8695-9262	dauer	J2A	NOTEST	0.0910834	0.234014	1.36134	0	1	1
transcript:RSKR_0000741800.1	gene:RSKR_0000741800	RSKR_0000741800	RSKR_scaffold0000001:410144-415837	dauer	J2A	OK	44.5598	114.472	1.36119	5.21283	5e-05	0.000212825
transcript:RSKR_0000849400.1	gene:RSKR_0000849400	RSKR_0000849400	RSKR_scaffold0000001:5916818-5917666	dauer	J2A	OK	39.6466	101.829	1.36088	4.63582	5e-05	0.000212825
transcript:RSKR_0000416550.1	gene:RSKR_0000416550	RSKR_0000416550	RSKR_scaffold0000004:115976-116368	dauer	J2A	OK	3.22244	8.27589	1.36076	1.35376	0.03035	0.0592266
transcript:RSKR_0000805300.1	gene:RSKR_0000805300	RSKR_0000805300	RSKR_scaffold0000001:3561384-3562069	dauer	J2A	OK	2.2542	5.78596	1.35994	1.82405	0.0053	0.0133128
transcript:RSKR_0000032200.1	gene:RSKR_0000032200	RSKR_0000032200	RSKR_scaffold0000006:571948-572841	dauer	J2A	OK	5.89293	15.1121	1.35865	2.89282	5e-05	0.000212825
transcript:RSKR_0000778900.1	gene:RSKR_0000778900	RSKR_0000778900	RSKR_scaffold0000001:2230426-2232317	dauer	J2A	OK	2.16458	5.54856	1.35802	2.56419	0.00015	0.000581159
transcript:RSKR_0000059600.1	gene:RSKR_0000059600	RSKR_0000059600	RSKR_scaffold0000053:14441-15109	dauer	J2A	OK	13.5384	34.6997	1.35787	3.42906	5e-05	0.000212825
transcript:RSKR_0000689700.1	gene:RSKR_0000689700	RSKR_0000689700	RSKR_scaffold0000023:54898-56400	dauer	J2A	OK	1.30893	3.35367	1.35736	2.12906	0.001	0.00312255
transcript:RSKR_0000208300.1	gene:RSKR_0000208300	RSKR_0000208300	RSKR_scaffold0000003:408547-409410	dauer	J2A	OK	1.54614	3.95915	1.35652	1.62916	0.01205	0.0269702
transcript:RSKR_0001072300.1	gene:RSKR_0001072300	RSKR_0001072300	RSKR_scaffold0000010:443046-444570	dauer	J2A	OK	68.6292	175.695	1.35618	4.20227	5e-05	0.000212825
transcript:RSKR_0001084133.1	gene:RSKR_0001084133	RSKR_0001084133	RSKR_scaffold0000041:115472-116971	dauer	J2A	OK	5.52847	14.1526	1.35611	3.5038	5e-05	0.000212825
transcript:RSKR_0000339400.1	gene:RSKR_0000339400	RSKR_0000339400	RSKR_scaffold0000009:82716-83197	dauer	J2A	OK	32.2295	82.4839	1.35573	3.74803	5e-05	0.000212825
transcript:RSKR_0000741500.1	gene:RSKR_0000741500	RSKR_0000741500	RSKR_scaffold0000001:392917-394219	dauer	J2A	OK	1.99826	5.11181	1.35509	2.35554	0.00035	0.0012337
transcript:RSKR_0000574500.1	gene:RSKR_0000574500	RSKR_0000574500	RSKR_scaffold0000005:195140-199831	dauer	J2A	OK	8.41641	21.5265	1.35484	4.83892	5e-05	0.000212825
transcript:RSKR_0001127200.1	gene:RSKR_0001127200	RSKR_0001127200	RSKR_scaffold0000002:345494-346841	dauer	J2A	OK	3.34239	8.54862	1.35481	2.90643	5e-05	0.000212825
transcript:RSKR_0001111900.1	gene:RSKR_0001111900	RSKR_0001111900	RSKR_scaffold0000024:247281-249092	dauer	J2A	OK	1.06346	2.71979	1.35473	2.14933	0.00175	0.00509844
transcript:RSKR_0000112250.1	gene:RSKR_0000112250	RSKR_0000112250	RSKR_scaffold0000008:546336-547989	dauer	J2A	NOTEST	0.197776	0.505579	1.35407	0	1	1
transcript:RSKR_0000444900.1	gene:RSKR_0000444900	RSKR_0000444900	RSKR_scaffold0000004:1014067-1016005	dauer	J2A	OK	7.51729	19.2043	1.35315	4.08743	5e-05	0.000212825
transcript:RSKR_0000272500.1	gene:RSKR_0000272500	RSKR_0000272500	RSKR_contig0000002:300084-301419	dauer	J2A	NOTEST	0.108445	0.276579	1.35072	0	1	1
transcript:RSKR_0000274600.1	gene:RSKR_0000274600	RSKR_0000274600	RSKR_contig0000002:368090-368732	dauer	J2A	OK	197.065	502.554	1.35061	5.16876	5e-05	0.000212825
transcript:RSKR_0000074150.1	gene:RSKR_0000074150	RSKR_0000074150	RSKR_scaffold0000043:189948-190725	dauer	J2A	OK	0.662739	1.68839	1.34914	1.04672	0.0775	0.129128
transcript:RSKR_0000143500.1	gene:RSKR_0000143500	RSKR_0000143500	RSKR_scaffold0000011:27119-28106	dauer	J2A	OK	5.77098	14.6955	1.34849	1.51071	0.02095	0.0433845
transcript:RSKR_0000130700.1	gene:RSKR_0000130700	RSKR_0000130700	RSKR_contig0000006:202683-212805	dauer	J2A	NOTEST	0.47704	1.21398	1.34757	0	1	1
transcript:RSKR_0000385500.1	gene:RSKR_0000385500	RSKR_0000385500	RSKR_scaffold0000017:462771-466419	dauer	J2A	OK	10.5042	26.723	1.34712	4.69259	5e-05	0.000212825
transcript:RSKR_0000907700.1	gene:RSKR_0000907700	RSKR_0000907700	RSKR_scaffold0000044:8750-9356	dauer	J2A	OK	1.29802	3.29573	1.34428	1.30266	0.03175	0.0615917
transcript:RSKR_0000340100.1	gene:RSKR_0000340100	RSKR_0000340100	RSKR_scaffold0000009:99181-101803	dauer	J2A	OK	4.63678	11.7585	1.34251	2.61934	5e-05	0.000212825
transcript:RSKR_0000218400.1	gene:RSKR_0000218400	RSKR_0000218400	RSKR_scaffold0000003:746959-752303	dauer	J2A	OK	25.9449	65.7927	1.34248	5.01394	5e-05	0.000212825
transcript:RSKR_0000859800.1	gene:RSKR_0000859800	RSKR_0000859800	RSKR_scaffold0000001:6437094-6438010	dauer	J2A	OK	1.44961	3.67585	1.34241	1.68548	0.0093	0.0215696
transcript:RSKR_0000078800.1	gene:RSKR_0000078800	RSKR_0000078800	RSKR_scaffold0000049:129992-130419	dauer	J2A	OK	5.9162	15	1.34222	1.67691	0.012	0.026907
transcript:RSKR_0000476450.1	gene:RSKR_0000476450	RSKR_0000476450	RSKR_scaffold0000075:46785-47214	dauer	J2A	NOTEST	0.624561	1.58333	1.34204	0	1	1
transcript:RSKR_0000987433.1	gene:RSKR_0000987433	RSKR_0000987433	RSKR_contig0000010:41163-41493	dauer	J2A	OK	4.07323	10.3257	1.342	1.48617	0.02305	0.0470939
transcript:RSKR_0000955400.1	gene:RSKR_0000955400	RSKR_0000955400	RSKR_scaffold0000018:308794-309747	dauer	J2A	OK	1.64928	4.18005	1.34168	1.81509	0.00505	0.0127654
transcript:RSKR_0000071900.1	gene:RSKR_0000071900	RSKR_0000071900	RSKR_scaffold0000043:95275-95992	dauer	J2A	OK	564.905	1428.57	1.33849	4.95904	5e-05	0.000212825
transcript:RSKR_0000134500.1	gene:RSKR_0000134500	RSKR_0000134500	RSKR_contig0000006:367295-367910	dauer	J2A	NOTEST	0.0811776	0.205059	1.33688	0	1	1
transcript:RSKR_0000765650.1	gene:RSKR_0000765650	RSKR_0000765650	RSKR_scaffold0000001:1589890-1590510	dauer	J2A	OK	3.75674	9.48111	1.33558	2.0865	0.0013	0.00394535
transcript:RSKR_0000442100.1	gene:RSKR_0000442100	RSKR_0000442100	RSKR_scaffold0000004:912074-914146	dauer	J2A	OK	14.6426	36.9108	1.33387	4.36316	5e-05	0.000212825
transcript:RSKR_0000884100.1	gene:RSKR_0000884100	RSKR_0000884100	RSKR_scaffold0000060:27032-28710	dauer	J2A	OK	6.92691	17.4579	1.33359	3.178	5e-05	0.000212825
transcript:RSKR_0000125800.1	gene:RSKR_0000125800	RSKR_0000125800	RSKR_contig0000057:1086-1622	dauer	J2A	OK	3.29958	8.31576	1.33356	1.5954	0.01695	0.0364571
transcript:RSKR_0001163700.1	gene:RSKR_0001163700	RSKR_0001163700	RSKR_scaffold0000002:1834140-1836702	dauer	J2A	OK	1.32805	3.34662	1.33339	2.0238	0.0018	0.00522906
transcript:RSKR_0000818000.1	gene:RSKR_0000818000	RSKR_0000818000	RSKR_scaffold0000001:4278217-4279193	dauer	J2A	OK	3.45592	8.70694	1.3331	2.2459	0.0009	0.00284864
transcript:RSKR_0001028200.1	gene:RSKR_0001028200	RSKR_0001028200	RSKR_contig0000008:414103-415878	dauer	J2A	OK	7.60057	19.146	1.33286	3.90007	5e-05	0.000212825
transcript:RSKR_0000212200.1	gene:RSKR_0000212200	RSKR_0000212200	RSKR_scaffold0000003:555219-557747	dauer	J2A	OK	9.1674	23.0743	1.3317	4.07518	5e-05	0.000212825
transcript:RSKR_0000179500.1	gene:RSKR_0000179500	RSKR_0000179500	RSKR_scaffold0000007:192581-192929	dauer	J2A	OK	24.9325	62.7465	1.33151	2.8283	5e-05	0.000212825
transcript:RSKR_0000977600.1	gene:RSKR_0000977600	RSKR_0000977600	RSKR_scaffold0000036:50127-50689	dauer	J2A	OK	28.8726	72.6273	1.33081	3.8274	5e-05	0.000212825
transcript:RSKR_0000935300.1	gene:RSKR_0000935300	RSKR_0000935300	RSKR_scaffold0000054:64960-65332	dauer	J2A	OK	70.497	177.324	1.33075	4.14495	5e-05	0.000212825
transcript:RSKR_0000497600.1	gene:RSKR_0000497600	RSKR_0000497600	RSKR_contig0000159:1540-2202	dauer	J2A	NOTEST	0.421122	1.05923	1.33071	0	1	1
transcript:RSKR_0000403466.1	gene:RSKR_0000403466	RSKR_0000403466	RSKR_contig0000026:92677-93670	dauer	J2A	OK	10.6369	26.7495	1.33044	3.28509	5e-05	0.000212825
transcript:RSKR_0000557950.1	gene:RSKR_0000557950	RSKR_0000557950	RSKR_contig0000017:1796-2426	dauer	J2A	OK	0.895903	2.25185	1.3297	1.0314	0.0986	0.158337
transcript:RSKR_0000645300.1	gene:RSKR_0000645300	RSKR_0000645300	RSKR_scaffold0000029:177593-177939	dauer	J2A	OK	1265.56	3180.78	1.3296	5.03303	5e-05	0.000212825
transcript:RSKR_0000844050.1	gene:RSKR_0000844050	RSKR_0000844050	RSKR_scaffold0000001:5627497-5628548	dauer	J2A	OK	1.30245	3.2722	1.32904	1.68614	0.0102	0.0233457
transcript:RSKR_0000958600.1	gene:RSKR_0000958600	RSKR_0000958600	RSKR_scaffold0000104:1412-1900	dauer	J2A	OK	5.54249	13.9242	1.32898	2.09059	0.0017	0.00497752
transcript:RSKR_0000263333.1	gene:RSKR_0000263333	RSKR_0000263333	RSKR_scaffold0000069:22328-23076	dauer	J2A	NOTEST	0.0977947	0.245369	1.32712	0	1	1
transcript:RSKR_0001062500.1	gene:RSKR_0001062500	RSKR_0001062500	RSKR_scaffold0000010:148806-149460	dauer	J2A	OK	0.716076	1.79594	1.32655	1.02676	0.0796	0.132074
transcript:RSKR_0000714300.1	gene:RSKR_0000714300	RSKR_0000714300	RSKR_scaffold0000046:59276-63469	dauer	J2A	NOTEST	0.496921	1.24613	1.32637	0	1	1
transcript:RSKR_0000699500.1	gene:RSKR_0000699500	RSKR_0000699500	RSKR_scaffold0000023:368874-370639	dauer	J2A	OK	1.2067	3.02344	1.32512	1.8931	0.00335	0.00901892
transcript:RSKR_0000665500.1	gene:RSKR_0000665500	RSKR_0000665500	RSKR_scaffold0000066:73638-74076	dauer	J2A	OK	0.833368	2.08651	1.32407	0.833465	0.17825	0.25817
transcript:RSKR_0000609800.1	gene:RSKR_0000609800	RSKR_0000609800	RSKR_contig0000049:32684-33224	dauer	J2A	OK	664.963	1662.75	1.32223	5.07238	5e-05	0.000212825
transcript:RSKR_0000880200.1	gene:RSKR_0000880200	RSKR_0000880200	RSKR_contig0000053:28413-29032	dauer	J2A	OK	2.66755	6.6653	1.32116	1.79377	0.0071	0.0170753
transcript:RSKR_0000721350.1	gene:RSKR_0000721350	RSKR_0000721350	RSKR_scaffold0000016:72943-74617	dauer	J2A	OK	2.01927	5.04508	1.32105	2.65722	0.0002	0.000755684
transcript:RSKR_0000780800.1	gene:RSKR_0000780800	RSKR_0000780800	RSKR_scaffold0000001:2311175-2313104	dauer	J2A	OK	19.7254	49.2747	1.32079	4.59446	5e-05	0.000212825
transcript:RSKR_0000160200.1	gene:RSKR_0000160200	RSKR_0000160200	RSKR_scaffold0000011:552686-552983	dauer	J2A	OK	6.08792	15.2051	1.32053	1.52333	0.01605	0.0347293
transcript:RSKR_0000852400.1	gene:RSKR_0000852400	RSKR_0000852400	RSKR_scaffold0000001:6078944-6080234	dauer	J2A	OK	13.3924	33.4424	1.32026	3.55386	5e-05	0.000212825
transcript:RSKR_0000567200.1	gene:RSKR_0000567200	RSKR_0000567200	RSKR_scaffold0000048:159063-160218	dauer	J2A	OK	17.5847	43.8747	1.31907	4.25611	5e-05	0.000212825
transcript:RSKR_0001081200.1	gene:RSKR_0001081200	RSKR_0001081200	RSKR_scaffold0000051:134829-135571	dauer	J2A	NOTEST	0.486123	1.21239	1.31847	0	1	1
transcript:RSKR_0000523200.1	gene:RSKR_0000523200	RSKR_0000523200	RSKR_contig0000075:1798-2134	dauer	J2A	NOTEST	0.52918	1.31912	1.31774	0	1	1
transcript:RSKR_0001030100.1	gene:RSKR_0001030100	RSKR_0001030100	RSKR_scaffold0000014:13758-15197	dauer	J2A	NOTEST	0.581465	1.44929	1.31758	0	1	1
transcript:RSKR_0000611300.1	gene:RSKR_0000611300	RSKR_0000611300	RSKR_contig0000003:39119-40331	dauer	J2A	OK	4.03888	10.065	1.31732	2.96294	5e-05	0.000212825
transcript:RSKR_0000354150.1	gene:RSKR_0000354150	RSKR_0000354150	RSKR_scaffold0000009:588840-589359	dauer	J2A	OK	4.72633	11.7771	1.31719	2.08822	0.0019	0.00547387
transcript:RSKR_0000642200.1	gene:RSKR_0000642200	RSKR_0000642200	RSKR_scaffold0000029:60189-60501	dauer	J2A	NOTEST	0.514645	1.2823	1.31709	0	1	1
transcript:RSKR_0001124400.1	gene:RSKR_0001124400	RSKR_0001124400	RSKR_scaffold0000002:249871-250529	dauer	J2A	OK	1.51828	3.783	1.31709	1.27716	0.0441	0.0803425
transcript:RSKR_0000351800.1	gene:RSKR_0000351800	RSKR_0000351800	RSKR_scaffold0000009:487554-488643	dauer	J2A	OK	3.37955	8.41279	1.31575	2.63742	0.00015	0.000581159
transcript:RSKR_0000303750.1	gene:RSKR_0000303750	RSKR_0000303750	RSKR_scaffold0000071:69633-72301	dauer	J2A	OK	1.34082	3.33708	1.31548	1.70849	0.00955	0.0220575
transcript:RSKR_0000463200.1	gene:RSKR_0000463200	RSKR_0000463200	RSKR_scaffold0000012:371681-373530	dauer	J2A	OK	7.26707	18.0859	1.31542	3.64452	5e-05	0.000212825
transcript:RSKR_0000416900.1	gene:RSKR_0000416900	RSKR_0000416900	RSKR_scaffold0000004:128150-128880	dauer	J2A	OK	1.8709	4.65614	1.3154	1.69368	0.0106	0.0241817
transcript:RSKR_0001089700.1	gene:RSKR_0001089700	RSKR_0001089700	RSKR_scaffold0000040:124477-125919	dauer	J2A	OK	71.6329	178.259	1.31528	5.03874	5e-05	0.000212825
transcript:RSKR_0000687100.1	gene:RSKR_0000687100	RSKR_0000687100	RSKR_scaffold0000082:29657-30332	dauer	J2A	OK	0.721101	1.79408	1.31497	1.04694	0.0846	0.138941
transcript:RSKR_0000840700.1	gene:RSKR_0000840700	RSKR_0000840700	RSKR_scaffold0000001:5410140-5412342	dauer	J2A	OK	2.56054	6.36251	1.31315	2.89999	5e-05	0.000212825
transcript:RSKR_0000597900.1	gene:RSKR_0000597900	RSKR_0000597900	RSKR_scaffold0000013:152492-153659	dauer	J2A	OK	15.5164	38.5505	1.31295	4.10234	5e-05	0.000212825
transcript:RSKR_0000933000.1	gene:RSKR_0000933000	RSKR_0000933000	RSKR_contig0000105:3316-3856	dauer	J2A	OK	1.56224	3.87949	1.31225	1.29328	0.0404	0.0748011
transcript:RSKR_0000423900.1	gene:RSKR_0000423900	RSKR_0000423900	RSKR_scaffold0000004:336919-337291	dauer	J2A	NOTEST	0.618587	1.53586	1.312	0	1	1
transcript:RSKR_0000801600.1	gene:RSKR_0000801600	RSKR_0000801600	RSKR_scaffold0000001:3353598-3356618	dauer	J2A	OK	1.35012	3.35213	1.31199	2.1106	0.00175	0.00509844
transcript:RSKR_0000305850.1	gene:RSKR_0000305850	RSKR_0000305850	RSKR_contig0000021:77381-78734	dauer	J2A	NOTEST	0.106489	0.264313	1.31155	0	1	1
transcript:RSKR_0000009200.1	gene:RSKR_0000009200	RSKR_0000009200	RSKR_scaffold0000028:304949-306936	dauer	J2A	OK	3.08919	7.65709	1.30957	3.10418	5e-05	0.000212825
transcript:RSKR_0001084025.1	gene:RSKR_0001084025	RSKR_0001084025	RSKR_scaffold0000041:86790-87965	dauer	J2A	NOTEST	0.107717	0.266982	1.30949	0	1	1
transcript:RSKR_0000763400.1	gene:RSKR_0000763400	RSKR_0000763400	RSKR_scaffold0000001:1499304-1499984	dauer	J2A	OK	3.17988	7.87995	1.30921	1.93161	0.0038	0.0100197
transcript:RSKR_0000409000.1	gene:RSKR_0000409000	RSKR_0000409000	RSKR_scaffold0000030:188084-189494	dauer	J2A	OK	8.79919	21.7962	1.30863	3.77152	5e-05	0.000212825
transcript:RSKR_0001024750.1	gene:RSKR_0001024750	RSKR_0001024750	RSKR_contig0000008:293437-293936	dauer	J2A	NOTEST	0.185581	0.459387	1.30766	0	1	1
transcript:RSKR_0000591900.1	gene:RSKR_0000591900	RSKR_0000591900	RSKR_contig0000028:6911-8589	dauer	J2A	NOTEST	0.351344	0.868996	1.30647	0	1	1
transcript:RSKR_0000884700.1	gene:RSKR_0000884700	RSKR_0000884700	RSKR_scaffold0000060:66165-67694	dauer	J2A	OK	12.5465	31.0288	1.30632	4.1841	5e-05	0.000212825
transcript:RSKR_0001150200.2	gene:RSKR_0001150200	RSKR_0001150200	RSKR_scaffold0000002:1278523-1283282	dauer	J2A	OK	5.21063	12.8861	1.30628	3.94659	5e-05	0.000212825
transcript:RSKR_0000035300.1	gene:RSKR_0000035300	RSKR_0000035300	RSKR_scaffold0000006:663102-665156	dauer	J2A	OK	0.824573	2.03898	1.30613	1.962	0.00315	0.00854036
transcript:RSKR_0000923900.1	gene:RSKR_0000923900	RSKR_0000923900	RSKR_contig0000009:96297-98088	dauer	J2A	NOTEST	0.136264	0.336843	1.30567	0	1	1
transcript:RSKR_0000995100.1	gene:RSKR_0000995100	RSKR_0000995100	RSKR_contig0000010:309854-310808	dauer	J2A	OK	20.2421	50.006	1.30474	4.08601	5e-05	0.000212825
transcript:RSKR_0000162850.1	gene:RSKR_0000162850	RSKR_0000162850	RSKR_scaffold0000061:54105-55944	dauer	J2A	NOTEST	0.155633	0.384012	1.303	0	1	1
transcript:RSKR_0000399200.1	gene:RSKR_0000399200	RSKR_0000399200	RSKR_contig0000019:113495-115775	dauer	J2A	OK	17.9003	44.1388	1.30206	4.3887	5e-05	0.000212825
transcript:RSKR_0000946450.1	gene:RSKR_0000946450	RSKR_0000946450	RSKR_scaffold0000031:297141-299066	dauer	J2A	OK	4.02275	9.91478	1.3014	2.55984	5e-05	0.000212825
transcript:RSKR_0001173800.1	gene:RSKR_0001173800	RSKR_0001173800	RSKR_contig0000005:139806-141282	dauer	J2A	OK	1.27948	3.1485	1.29911	2.07388	0.00135	0.00407157
transcript:RSKR_0001168900.1	gene:RSKR_0001168900	RSKR_0001168900	RSKR_scaffold0000002:2038579-2040040	dauer	J2A	OK	0.847703	2.08527	1.29861	1.66176	0.0098	0.0225554
transcript:RSKR_0000884400.1	gene:RSKR_0000884400	RSKR_0000884400	RSKR_scaffold0000060:37010-37835	dauer	J2A	OK	0.756406	1.86062	1.29855	1.22279	0.0499	0.08913
transcript:RSKR_0000253050.1	gene:RSKR_0000253050	RSKR_0000253050	RSKR_contig0000004:492187-492657	dauer	J2A	NOTEST	0.150774	0.37063	1.29759	0	1	1
transcript:RSKR_0000073500.1	gene:RSKR_0000073500	RSKR_0000073500	RSKR_scaffold0000043:162350-166853	dauer	J2A	OK	0.822009	2.01903	1.29644	2.46572	0.00035	0.0012337
transcript:RSKR_0000176500.1	gene:RSKR_0000176500	RSKR_0000176500	RSKR_scaffold0000007:57776-59483	dauer	J2A	OK	0.734758	1.804	1.29586	1.73046	0.00605	0.0148712
transcript:RSKR_0000155000.1	gene:RSKR_0000155000	RSKR_0000155000	RSKR_scaffold0000011:385449-386856	dauer	J2A	OK	209.519	513.941	1.29452	4.72289	5e-05	0.000212825
transcript:RSKR_0000325900.1	gene:RSKR_0000325900	RSKR_0000325900	RSKR_contig0000011:10947-11211	dauer	J2A	OK	1.25999	3.08905	1.29376	0.790154	0.311	0.40446
transcript:RSKR_0000737900.1	gene:RSKR_0000737900	RSKR_0000737900	RSKR_scaffold0000001:186095-186892	dauer	J2A	OK	80.4082	197.054	1.29318	4.79914	5e-05	0.000212825
transcript:RSKR_0000101800.1	gene:RSKR_0000101800	RSKR_0000101800	RSKR_scaffold0000008:265289-267591	dauer	J2A	OK	4.36398	10.6918	1.29279	3.51571	5e-05	0.000212825
transcript:RSKR_0000296500.1	gene:RSKR_0000296500	RSKR_0000296500	RSKR_contig0000024:5233-5644	dauer	J2A	OK	0.978708	2.3973	1.29246	0.799278	0.16945	0.24768
transcript:RSKR_0000872000.1	gene:RSKR_0000872000	RSKR_0000872000	RSKR_scaffold0000001:7089256-7090478	dauer	J2A	OK	9.70315	23.7639	1.29224	3.69135	5e-05	0.000212825
transcript:RSKR_0000237350.1	gene:RSKR_0000237350	RSKR_0000237350	RSKR_contig0000030:7808-8339	dauer	J2A	OK	43.8889	107.465	1.29194	4.08821	5e-05	0.000212825
transcript:RSKR_0000578300.1	gene:RSKR_0000578300	RSKR_0000578300	RSKR_scaffold0000005:376894-378537	dauer	J2A	OK	136.798	334.203	1.28868	4.90441	5e-05	0.000212825
transcript:RSKR_0001014300.1	gene:RSKR_0001014300	RSKR_0001014300	RSKR_scaffold0000052:50068-53088	dauer	J2A	OK	17.741	43.3032	1.28739	4.60313	5e-05	0.000212825
transcript:RSKR_0000330900.1	gene:RSKR_0000330900	RSKR_0000330900	RSKR_contig0000011:160491-161900	dauer	J2A	NOTEST	0.343303	0.837858	1.28722	0	1	1
transcript:RSKR_0000257700.1	gene:RSKR_0000257700	RSKR_0000257700	RSKR_contig0000004:678915-680522	dauer	J2A	OK	2.859	6.97128	1.28591	2.41809	0.0004	0.00139187
transcript:RSKR_0000890800.1	gene:RSKR_0000890800	RSKR_0000890800	RSKR_scaffold0000034:183287-184013	dauer	J2A	OK	1.86898	4.55368	1.28478	1.67311	0.009	0.0209655
transcript:RSKR_0000971800.1	gene:RSKR_0000971800	RSKR_0000971800	RSKR_scaffold0000032:164887-166451	dauer	J2A	OK	2.47301	6.02354	1.28435	2.61878	0.00015	0.000581159
transcript:RSKR_0000785400.1	gene:RSKR_0000785400	RSKR_0000785400	RSKR_scaffold0000001:2511368-2512511	dauer	J2A	OK	1.04328	2.5367	1.28183	1.57767	0.01595	0.034533
transcript:RSKR_0000178200.1	gene:RSKR_0000178200	RSKR_0000178200	RSKR_scaffold0000007:126038-126420	dauer	J2A	OK	4.72066	11.4705	1.28087	1.50956	0.01665	0.0359089
transcript:RSKR_0000045750.1	gene:RSKR_0000045750	RSKR_0000045750	RSKR_scaffold0000047:127510-130751	dauer	J2A	OK	5.08524	12.3512	1.28026	3.18184	5e-05	0.000212825
transcript:RSKR_0000780200.2	gene:RSKR_0000780200	RSKR_0000780200	RSKR_scaffold0000001:2296462-2298727	dauer	J2A	OK	3.7805	9.18006	1.27993	3.3837	5e-05	0.000212825
transcript:RSKR_0000308300.1	gene:RSKR_0000308300	RSKR_0000308300	RSKR_contig0000056:27147-32298	dauer	J2A	OK	118.97	288.696	1.27895	4.65868	5e-05	0.000212825
transcript:RSKR_0000212400.1	gene:RSKR_0000212400	RSKR_0000212400	RSKR_scaffold0000003:561679-562261	dauer	J2A	OK	7.4221	17.9844	1.27684	2.504	5e-05	0.000212825
transcript:RSKR_0000075900.1	gene:RSKR_0000075900	RSKR_0000075900	RSKR_scaffold0000049:464-1069	dauer	J2A	OK	0.729871	1.76565	1.27449	0.97359	0.15085	0.225072
transcript:RSKR_0000864800.1	gene:RSKR_0000864800	RSKR_0000864800	RSKR_scaffold0000001:6758459-6759308	dauer	J2A	OK	3.55331	8.59564	1.27444	2.34517	0.0001	0.000404762
transcript:RSKR_0001036600.1	gene:RSKR_0001036600	RSKR_0001036600	RSKR_scaffold0000014:290570-291983	dauer	J2A	OK	843.015	2038.69	1.27401	4.7358	5e-05	0.000212825
transcript:RSKR_0000935700.1	gene:RSKR_0000935700	RSKR_0000935700	RSKR_scaffold0000054:78608-82221	dauer	J2A	OK	105.155	254.217	1.27354	4.83493	5e-05	0.000212825
transcript:RSKR_0000973900.1	gene:RSKR_0000973900	RSKR_0000973900	RSKR_scaffold0000032:278152-283117	dauer	J2A	OK	0.983014	2.37229	1.271	2.90667	5e-05	0.000212825
transcript:RSKR_0000236600.1	gene:RSKR_0000236600	RSKR_0000236600	RSKR_scaffold0000083:32082-33264	dauer	J2A	OK	708.144	1708.77	1.27084	4.59879	5e-05	0.000212825
transcript:RSKR_0000773400.1	gene:RSKR_0000773400	RSKR_0000773400	RSKR_scaffold0000001:1937341-1940587	dauer	J2A	OK	5.58881	13.4591	1.26797	3.75171	5e-05	0.000212825
transcript:RSKR_0000401100.1	gene:RSKR_0000401100	RSKR_0000401100	RSKR_contig0000026:11454-14471	dauer	J2A	OK	0.697221	1.67655	1.26581	1.02874	0.1101	0.173232
transcript:RSKR_0000641300.1	gene:RSKR_0000641300	RSKR_0000641300	RSKR_scaffold0000029:15145-17187	dauer	J2A	OK	8.5705	20.6066	1.26566	3.63499	5e-05	0.000212825
transcript:RSKR_0001174400.1	gene:RSKR_0001174400	RSKR_0001174400	RSKR_contig0000005:160351-162556	dauer	J2A	OK	2.26652	5.4481	1.26527	2.46053	0.0001	0.000404762
transcript:RSKR_0000682600.1	gene:RSKR_0000682600	RSKR_0000682600	RSKR_contig0000012:167544-169903	dauer	J2A	OK	20.901	50.1848	1.26368	4.41531	5e-05	0.000212825
transcript:RSKR_0000979500.1	gene:RSKR_0000979500	RSKR_0000979500	RSKR_scaffold0000036:114832-115628	dauer	J2A	OK	341.549	819.411	1.26249	4.84524	5e-05	0.000212825
transcript:RSKR_0001079000.1	gene:RSKR_0001079000	RSKR_0001079000	RSKR_scaffold0000051:23617-24739	dauer	J2A	OK	2.0725	4.96885	1.26154	2.15407	0.0006	0.00198544
transcript:RSKR_0000291700.1	gene:RSKR_0000291700	RSKR_0000291700	RSKR_scaffold0000035:111470-112053	dauer	J2A	OK	0.938576	2.25006	1.26142	0.908076	0.0993	0.159209
transcript:RSKR_0000402600.1	gene:RSKR_0000402600	RSKR_0000402600	RSKR_contig0000026:57250-59042	dauer	J2A	OK	23.671	56.711	1.26051	4.34778	5e-05	0.000212825
transcript:RSKR_0001030600.1	gene:RSKR_0001030600	RSKR_0001030600	RSKR_scaffold0000014:46569-51407	dauer	J2A	OK	114.795	275.018	1.26047	4.70369	5e-05	0.000212825
transcript:RSKR_0000160100.1	gene:RSKR_0000160100	RSKR_0000160100	RSKR_scaffold0000011:551481-552028	dauer	J2A	OK	1.75164	4.19632	1.26042	1.12754	0.1067	0.168789
transcript:RSKR_0000878466.1	gene:RSKR_0000878466	RSKR_0000878466	RSKR_scaffold0000057:95207-95544	dauer	J2A	NOTEST	0.297752	0.713091	1.25998	0	1	1
transcript:RSKR_0000519900.1	gene:RSKR_0000519900	RSKR_0000519900	RSKR_contig0000134:4818-5442	dauer	J2A	OK	1.81171	4.33759	1.25955	1.45039	0.0247	0.0498161
transcript:RSKR_0000839000.1	gene:RSKR_0000839000	RSKR_0000839000	RSKR_scaffold0000001:5331169-5331972	dauer	J2A	OK	54.6694	130.805	1.25861	4.44082	5e-05	0.000212825
transcript:RSKR_0000405900.1	gene:RSKR_0000405900	RSKR_0000405900	RSKR_scaffold0000030:56830-58141	dauer	J2A	OK	49.3947	118.178	1.25853	4.72901	5e-05	0.000212825
transcript:RSKR_0000018900.1	gene:RSKR_0000018900	RSKR_0000018900	RSKR_scaffold0000006:159430-164527	dauer	J2A	OK	1744.2	4166.6	1.25631	3.52597	5e-05	0.000212825
transcript:RSKR_0000780500.1	gene:RSKR_0000780500	RSKR_0000780500	RSKR_scaffold0000001:2306027-2306499	dauer	J2A	OK	46.0601	109.961	1.25541	3.74002	5e-05	0.000212825
transcript:RSKR_0000590300.1	gene:RSKR_0000590300	RSKR_0000590300	RSKR_scaffold0000068:41734-45768	dauer	J2A	OK	10.0219	23.9256	1.2554	4.42091	5e-05	0.000212825
transcript:RSKR_0000713500.1	gene:RSKR_0000713500	RSKR_0000713500	RSKR_scaffold0000046:15509-16147	dauer	J2A	OK	1.17767	2.80847	1.25385	1.19165	0.05415	0.0955412
transcript:RSKR_0000715400.1	gene:RSKR_0000715400	RSKR_0000715400	RSKR_scaffold0000046:108964-109497	dauer	J2A	NOTEST	0.425704	1.01507	1.25366	0	1	1
transcript:RSKR_0001169800.1	gene:RSKR_0001169800	RSKR_0001169800	RSKR_contig0000005:0-4757	dauer	J2A	NOTEST	0.0161733	0.0385079	1.25154	0	1	1
transcript:RSKR_0001043900.1	gene:RSKR_0001043900	RSKR_0001043900	RSKR_scaffold0000014:519228-520581	dauer	J2A	OK	3.2779	7.79763	1.25026	2.74146	5e-05	0.000212825
transcript:RSKR_0000818500.1	gene:RSKR_0000818500	RSKR_0000818500	RSKR_scaffold0000001:4306671-4307993	dauer	J2A	OK	9.02575	21.4678	1.25005	3.55374	5e-05	0.000212825
transcript:RSKR_0001028000.1	gene:RSKR_0001028000	RSKR_0001028000	RSKR_contig0000008:403871-405138	dauer	J2A	OK	64.4248	153.229	1.25	4.6653	5e-05	0.000212825
transcript:RSKR_0000617900.1	gene:RSKR_0000617900	RSKR_0000617900	RSKR_contig0000003:253914-261997	dauer	J2A	OK	1.33072	3.16403	1.24955	3.37226	5e-05	0.000212825
transcript:RSKR_0000071000.1	gene:RSKR_0000071000	RSKR_0000071000	RSKR_scaffold0000043:52129-54487	dauer	J2A	OK	4.54111	10.797	1.24952	3.54232	5e-05	0.000212825
transcript:RSKR_0000788200.1	gene:RSKR_0000788200	RSKR_0000788200	RSKR_scaffold0000001:2669313-2671126	dauer	J2A	OK	4.85846	11.5479	1.24906	2.4165	0.00015	0.000581159
transcript:RSKR_0000132400.1	gene:RSKR_0000132400	RSKR_0000132400	RSKR_contig0000006:275821-277571	dauer	J2A	OK	24.3073	57.7615	1.24872	4.39627	5e-05	0.000212825
transcript:RSKR_0000336700.1	gene:RSKR_0000336700	RSKR_0000336700	RSKR_scaffold0000091:4674-6231	dauer	J2A	OK	11.036	26.2209	1.2485	3.76529	5e-05	0.000212825
transcript:RSKR_0000000900.1	gene:RSKR_0000000900	RSKR_0000000900	RSKR_scaffold0000028:23027-24086	dauer	J2A	OK	3.1432	7.46692	1.24828	2.42705	0.00025	0.000914804
transcript:RSKR_0000019800.1	gene:RSKR_0000019800	RSKR_0000019800	RSKR_scaffold0000006:200012-201751	dauer	J2A	OK	35.7012	84.7286	1.24688	4.62361	5e-05	0.000212825
transcript:RSKR_0000668000.1	gene:RSKR_0000668000	RSKR_0000668000	RSKR_scaffold0000027:61823-63976	dauer	J2A	OK	1.23489	2.9305	1.24676	1.52998	0.01485	0.0324607
transcript:RSKR_0000849300.1	gene:RSKR_0000849300	RSKR_0000849300	RSKR_scaffold0000001:5910783-5911835	dauer	J2A	OK	1.82039	4.31683	1.24573	1.92805	0.0032	0.00865695
transcript:RSKR_0000257600.1	gene:RSKR_0000257600	RSKR_0000257600	RSKR_contig0000004:676352-678671	dauer	J2A	OK	223.86	530.599	1.24502	4.70673	5e-05	0.000212825
transcript:RSKR_0000530200.1	gene:RSKR_0000530200	RSKR_0000530200	RSKR_scaffold0000015:307033-307757	dauer	J2A	OK	1.28035	3.03296	1.24419	0.849695	0.16655	0.244339
transcript:RSKR_0000851150.1	gene:RSKR_0000851150	RSKR_0000851150	RSKR_scaffold0000001:6018681-6022405	dauer	J2A	OK	1.00569	2.38149	1.24368	1.36573	0.02695	0.0535681
transcript:RSKR_0001181500.1	gene:RSKR_0001181500	RSKR_0001181500	RSKR_contig0000005:523517-524870	dauer	J2A	OK	3.2195	7.62325	1.24357	2.71029	5e-05	0.000212825
transcript:RSKR_0000817350.1	gene:RSKR_0000817350	RSKR_0000817350	RSKR_scaffold0000001:4255461-4256078	dauer	J2A	OK	12.6362	29.9195	1.24352	4.46331	0.4188	0.513357
transcript:RSKR_0000758900.1	gene:RSKR_0000758900	RSKR_0000758900	RSKR_scaffold0000001:1309972-1310851	dauer	J2A	OK	1.48848	3.52381	1.24329	1.51468	0.01985	0.0415704
transcript:RSKR_0000601700.1	gene:RSKR_0000601700	RSKR_0000601700	RSKR_scaffold0000013:283549-284798	dauer	J2A	OK	53.2261	125.981	1.243	4.67691	5e-05	0.000212825
transcript:RSKR_0000751200.1	gene:RSKR_0000751200	RSKR_0000751200	RSKR_scaffold0000001:878823-879564	dauer	J2A	OK	0.654024	1.54793	1.24292	0.889749	0.1331	0.202884
transcript:RSKR_0000409100.1	gene:RSKR_0000409100	RSKR_0000409100	RSKR_scaffold0000030:193495-194246	dauer	J2A	OK	1.6635	3.93655	1.24271	1.55534	0.01705	0.0366297
transcript:RSKR_0000093400.1	gene:RSKR_0000093400	RSKR_0000093400	RSKR_scaffold0000008:24082-24808	dauer	J2A	OK	4.95561	11.7142	1.24112	2.07998	0.00135	0.00407157
transcript:RSKR_0000159800.1	gene:RSKR_0000159800	RSKR_0000159800	RSKR_scaffold0000011:547395-547944	dauer	J2A	OK	161.362	381.427	1.2411	4.52354	5e-05	0.000212825
transcript:RSKR_0000123075.1	gene:RSKR_0000123075	RSKR_0000123075	RSKR_scaffold0000065:1669-2285	dauer	J2A	OK	2.36513	5.58456	1.23953	1.46845	0.01905	0.0401442
transcript:RSKR_0000811400.1	gene:RSKR_0000811400	RSKR_0000811400	RSKR_scaffold0000001:3929377-3930521	dauer	J2A	OK	3.75592	8.85956	1.23807	2.37029	0.0004	0.00139187
transcript:RSKR_0000983800.1	gene:RSKR_0000983800	RSKR_0000983800	RSKR_scaffold0000078:8293-9295	dauer	J2A	OK	12.8948	30.4163	1.23805	3.60549	5e-05	0.000212825
transcript:RSKR_0000484400.1	gene:RSKR_0000484400	RSKR_0000484400	RSKR_scaffold0000020:274168-277204	dauer	J2A	OK	10.7938	25.4587	1.23795	4.1237	5e-05	0.000212825
transcript:RSKR_0000883600.1	gene:RSKR_0000883600	RSKR_0000883600	RSKR_scaffold0000060:4678-5310	dauer	J2A	NOTEST	0.259402	0.611754	1.23776	0	1	1
transcript:RSKR_0000450600.1	gene:RSKR_0000450600	RSKR_0000450600	RSKR_contig0000031:61106-62468	dauer	J2A	OK	1.08903	2.56819	1.23772	1.78744	0.0053	0.0133128
transcript:RSKR_0000860000.1	gene:RSKR_0000860000	RSKR_0000860000	RSKR_scaffold0000001:6450150-6452494	dauer	J2A	OK	10.3686	24.4222	1.23597	4.15832	5e-05	0.000212825
transcript:RSKR_0000595800.1	gene:RSKR_0000595800	RSKR_0000595800	RSKR_scaffold0000013:57064-57304	dauer	J2A	OK	360.604	849.232	1.23574	4.28855	5e-05	0.000212825
transcript:RSKR_0000506000.1	gene:RSKR_0000506000	RSKR_0000506000	RSKR_contig0000001:314560-319550	dauer	J2A	OK	2.87106	6.7605	1.23555	3.26418	5e-05	0.000212825
transcript:RSKR_0000026600.1	gene:RSKR_0000026600	RSKR_0000026600	RSKR_scaffold0000006:391319-391716	dauer	J2A	OK	307.158	723.179	1.23537	4.60649	5e-05	0.000212825
transcript:RSKR_0001019100.1	gene:RSKR_0001019100	RSKR_0001019100	RSKR_contig0000008:108114-109377	dauer	J2A	OK	5.8883	13.8515	1.23412	3.08457	5e-05	0.000212825
transcript:RSKR_0000469000.1	gene:RSKR_0000469000	RSKR_0000469000	RSKR_scaffold0000097:22296-22840	dauer	J2A	OK	1.03886	2.4434	1.23389	1.02787	0.1117	0.175279
transcript:RSKR_0000019500.1	gene:RSKR_0000019500	RSKR_0000019500	RSKR_scaffold0000006:183701-184692	dauer	J2A	NOTEST	0.210475	0.49464	1.23273	0	1	1
transcript:RSKR_0000345500.1	gene:RSKR_0000345500	RSKR_0000345500	RSKR_scaffold0000009:303171-304161	dauer	J2A	OK	23.8212	55.969	1.23238	3.89807	5e-05	0.000212825
transcript:RSKR_0000907600.1	gene:RSKR_0000907600	RSKR_0000907600	RSKR_scaffold0000044:6126-7799	dauer	J2A	OK	5.22674	12.2705	1.23121	3.25316	5e-05	0.000212825
transcript:RSKR_0000791750.1	gene:RSKR_0000791750	RSKR_0000791750	RSKR_scaffold0000001:2885448-2886818	dauer	J2A	OK	1.89247	4.44028	1.23038	1.83196	0.0046	0.0117994
transcript:RSKR_0001137200.1	gene:RSKR_0001137200	RSKR_0001137200	RSKR_scaffold0000002:745956-746351	dauer	J2A	OK	18.0003	42.2213	1.22995	2.46078	0.0004	0.00139187
transcript:RSKR_0001011250.1	gene:RSKR_0001011250	RSKR_0001011250	RSKR_scaffold0000019:393737-395039	dauer	J2A	OK	5.63445	13.1954	1.22769	3.10589	5e-05	0.000212825
transcript:RSKR_0000876200.1	gene:RSKR_0000876200	RSKR_0000876200	RSKR_scaffold0000057:6445-7133	dauer	J2A	NOTEST	0.263196	0.615933	1.22664	0	1	1
transcript:RSKR_0000290600.1	gene:RSKR_0000290600	RSKR_0000290600	RSKR_scaffold0000035:58966-59458	dauer	J2A	NOTEST	0.225058	0.526681	1.22663	0	1	1
transcript:RSKR_0000354050.1	gene:RSKR_0000354050	RSKR_0000354050	RSKR_scaffold0000009:581607-584801	dauer	J2A	OK	23.2084	54.2592	1.22522	4.33528	5e-05	0.000212825
transcript:RSKR_0000016400.1	gene:RSKR_0000016400	RSKR_0000016400	RSKR_scaffold0000006:83081-85312	dauer	J2A	OK	6.30477	14.7325	1.22449	3.20034	5e-05	0.000212825
transcript:RSKR_0000575700.1	gene:RSKR_0000575700	RSKR_0000575700	RSKR_scaffold0000005:249724-252452	dauer	J2A	OK	1.06544	2.4882	1.22365	2.21184	0.00085	0.00270886
transcript:RSKR_0000781600.1	gene:RSKR_0000781600	RSKR_0000781600	RSKR_scaffold0000001:2365771-2370098	dauer	J2A	OK	0.670321	1.56526	1.22348	2.11476	0.0013	0.00394535
transcript:RSKR_0000256500.1	gene:RSKR_0000256500	RSKR_0000256500	RSKR_contig0000004:625983-627707	dauer	J2A	OK	1.38196	3.2269	1.22344	1.66376	0.00795	0.0188588
transcript:RSKR_0000057000.1	gene:RSKR_0000057000	RSKR_0000057000	RSKR_scaffold0000025:305056-305990	dauer	J2A	OK	9.01594	21.0444	1.22288	3.06869	5e-05	0.000212825
transcript:RSKR_0000572200.1	gene:RSKR_0000572200	RSKR_0000572200	RSKR_scaffold0000005:86481-86994	dauer	J2A	OK	10.9998	25.6725	1.22274	2.54165	5e-05	0.000212825
transcript:RSKR_0000117000.1	gene:RSKR_0000117000	RSKR_0000117000	RSKR_scaffold0000008:711739-713239	dauer	J2A	OK	3.52731	8.22747	1.22188	2.80869	5e-05	0.000212825
transcript:RSKR_0000671100.1	gene:RSKR_0000671100	RSKR_0000671100	RSKR_scaffold0000027:148916-161815	dauer	J2A	OK	2.31388	5.39669	1.22176	3.94129	5e-05	0.000212825
transcript:RSKR_0000130900.1	gene:RSKR_0000130900	RSKR_0000130900	RSKR_contig0000006:222622-223051	dauer	J2A	OK	154.696	360.688	1.22132	4.46103	5e-05	0.000212825
transcript:RSKR_0000543300.1	gene:RSKR_0000543300	RSKR_0000543300	RSKR_scaffold0000022:60996-61572	dauer	J2A	OK	0.961341	2.23885	1.21964	1.02242	0.09745	0.156717
transcript:RSKR_0001119066.1	gene:RSKR_0001119066	RSKR_0001119066	RSKR_scaffold0000002:19956-20190	dauer	J2A	OK	23.9293	55.7195	1.21941	2.03054	0.0018	0.00522906
transcript:RSKR_0001161400.1	gene:RSKR_0001161400	RSKR_0001161400	RSKR_scaffold0000002:1746542-1751466	dauer	J2A	OK	10.706	24.9281	1.21935	4.18841	5e-05	0.000212825
transcript:RSKR_0000828600.1	gene:RSKR_0000828600	RSKR_0000828600	RSKR_scaffold0000001:4814429-4815541	dauer	J2A	NOTEST	0.395996	0.921424	1.21838	0	1	1
transcript:RSKR_0000338800.1	gene:RSKR_0000338800	RSKR_0000338800	RSKR_scaffold0000009:67505-67903	dauer	J2A	NOTEST	0.408612	0.950123	1.21738	0	1	1
transcript:RSKR_0000175000.1	gene:RSKR_0000175000	RSKR_0000175000	RSKR_contig0000033:58416-59384	dauer	J2A	OK	1.3772	3.2007	1.21665	1.02419	0.12245	0.188979
transcript:RSKR_0000006000.1	gene:RSKR_0000006000	RSKR_0000006000	RSKR_scaffold0000028:190539-191676	dauer	J2A	OK	6.79146	15.7836	1.21664	3.08564	5e-05	0.000212825
transcript:RSKR_0000405500.1	gene:RSKR_0000405500	RSKR_0000405500	RSKR_scaffold0000030:40490-41569	dauer	J2A	OK	3.68638	8.56487	1.21623	2.50093	5e-05	0.000212825
transcript:RSKR_0001081500.1	gene:RSKR_0001081500	RSKR_0001081500	RSKR_scaffold0000051:137200-138063	dauer	J2A	OK	1.20721	2.80464	1.21614	0.942124	0.1387	0.209983
transcript:RSKR_0000854100.1	gene:RSKR_0000854100	RSKR_0000854100	RSKR_scaffold0000001:6163031-6165559	dauer	J2A	OK	4.92919	11.4514	1.2161	2.53076	0.00015	0.000581159
transcript:RSKR_0000942000.1	gene:RSKR_0000942000	RSKR_0000942000	RSKR_scaffold0000031:119179-123154	dauer	J2A	NOTEST	0.423775	0.984215	1.21567	0	1	1
transcript:RSKR_0000351700.1	gene:RSKR_0000351700	RSKR_0000351700	RSKR_scaffold0000009:481321-486394	dauer	J2A	OK	3.19847	7.41484	1.21303	3.02121	5e-05	0.000212825
transcript:RSKR_0001137100.1	gene:RSKR_0001137100	RSKR_0001137100	RSKR_scaffold0000002:743089-744316	dauer	J2A	OK	20.1874	46.7692	1.21211	3.93281	5e-05	0.000212825
transcript:RSKR_0000828500.1	gene:RSKR_0000828500	RSKR_0000828500	RSKR_scaffold0000001:4811627-4812723	dauer	J2A	OK	3.58051	8.29165	1.21149	2.39275	0.00025	0.000914804
transcript:RSKR_0001070400.1	gene:RSKR_0001070400	RSKR_0001070400	RSKR_scaffold0000010:387061-388375	dauer	J2A	OK	241.929	559.6	1.20981	4.57978	5e-05	0.000212825
transcript:RSKR_0000372600.1	gene:RSKR_0000372600	RSKR_0000372600	RSKR_contig0000037:47142-47628	dauer	J2A	OK	102.625	237.325	1.20948	4.10942	5e-05	0.000212825
transcript:RSKR_0000128500.1	gene:RSKR_0000128500	RSKR_0000128500	RSKR_contig0000006:79423-79948	dauer	J2A	OK	0.729406	1.68546	1.20835	0.759864	0.154	0.228852
transcript:RSKR_0000390300.1	gene:RSKR_0000390300	RSKR_0000390300	RSKR_scaffold0000089:25370-26327	dauer	J2A	OK	24.1117	55.651	1.20668	3.94877	5e-05	0.000212825
transcript:RSKR_0001042600.1	gene:RSKR_0001042600	RSKR_0001042600	RSKR_scaffold0000014:486260-486467	dauer	J2A	OK	12.2902	28.3603	1.20636	1.2614	0.0397	0.0737012
transcript:RSKR_0000984300.1	gene:RSKR_0000984300	RSKR_0000984300	RSKR_scaffold0000078:26706-28435	dauer	J2A	OK	9.4692	21.845	1.20599	3.56037	5e-05	0.000212825
transcript:RSKR_0001094800.1	gene:RSKR_0001094800	RSKR_0001094800	RSKR_contig0000043:26539-29735	dauer	J2A	OK	11.261	25.9747	1.20577	3.41075	5e-05	0.000212825
transcript:RSKR_0000061500.1	gene:RSKR_0000061500	RSKR_0000061500	RSKR_scaffold0000053:67082-67712	dauer	J2A	OK	20.4814	47.2363	1.20558	3.40622	5e-05	0.000212825
transcript:RSKR_0001168300.1	gene:RSKR_0001168300	RSKR_0001168300	RSKR_scaffold0000002:2018011-2025691	dauer	J2A	OK	10.6215	24.4903	1.20522	4.22831	5e-05	0.000212825
transcript:RSKR_0000068200.1	gene:RSKR_0000068200	RSKR_0000068200	RSKR_scaffold0000038:216516-217226	dauer	J2A	OK	4.4788	10.3248	1.20493	2.15539	0.00065	0.00213251
transcript:RSKR_0000520000.1	gene:RSKR_0000520000	RSKR_0000520000	RSKR_contig0000164:1-633	dauer	J2A	NOTEST	0.0781667	0.180118	1.20431	0	1	1
transcript:RSKR_0000761500.1	gene:RSKR_0000761500	RSKR_0000761500	RSKR_scaffold0000001:1390206-1391858	dauer	J2A	OK	0.94469	2.1765	1.20409	1.74058	0.00755	0.0179981
transcript:RSKR_0000181200.1	gene:RSKR_0000181200	RSKR_0000181200	RSKR_scaffold0000007:284295-288107	dauer	J2A	OK	41.8825	96.3818	1.20241	4.60948	5e-05	0.000212825
transcript:RSKR_0000447300.1	gene:RSKR_0000447300	RSKR_0000447300	RSKR_scaffold0000004:1102857-1104015	dauer	J2A	OK	291.225	669.743	1.20148	4.53874	5e-05	0.000212825
transcript:RSKR_0000116400.1	gene:RSKR_0000116400	RSKR_0000116400	RSKR_scaffold0000008:695330-698310	dauer	J2A	OK	306.639	704.937	1.20096	4.60425	5e-05	0.000212825
transcript:RSKR_0000468200.1	gene:RSKR_0000468200	RSKR_0000468200	RSKR_scaffold0000097:498-3786	dauer	J2A	OK	7.25034	16.6477	1.1992	3.94632	5e-05	0.000212825
transcript:RSKR_0001146900.1	gene:RSKR_0001146900	RSKR_0001146900	RSKR_scaffold0000002:1148759-1151441	dauer	J2A	OK	12.6069	28.9432	1.19901	3.52898	5e-05	0.000212825
transcript:RSKR_0000745200.1	gene:RSKR_0000745200	RSKR_0000745200	RSKR_scaffold0000001:625504-627059	dauer	J2A	OK	63.4701	145.695	1.1988	4.57807	5e-05	0.000212825
transcript:RSKR_0000986350.1	gene:RSKR_0000986350	RSKR_0000986350	RSKR_contig0000101:3526-4690	dauer	J2A	OK	5.13211	11.756	1.19577	2.81601	5e-05	0.000212825
transcript:RSKR_0000049300.2	gene:RSKR_0000049300	RSKR_0000049300	RSKR_scaffold0000025:38893-44483	dauer	J2A	OK	8.92949	20.443	1.19496	4.12369	5e-05	0.000212825
transcript:RSKR_0000688600.1	gene:RSKR_0000688600	RSKR_0000688600	RSKR_scaffold0000023:15243-20252	dauer	J2A	OK	15.9236	36.4315	1.19402	3.99051	5e-05	0.000212825
transcript:RSKR_0000039400.1	gene:RSKR_0000039400	RSKR_0000039400	RSKR_scaffold0000006:785452-786057	dauer	J2A	OK	44.9151	102.711	1.19331	3.70902	5e-05	0.000212825
transcript:RSKR_0000750600.1	gene:RSKR_0000750600	RSKR_0000750600	RSKR_scaffold0000001:862140-862623	dauer	J2A	OK	9.64294	22.0482	1.19312	2.37898	0.0002	0.000755684
transcript:RSKR_0001143500.1	gene:RSKR_0001143500	RSKR_0001143500	RSKR_scaffold0000002:1012955-1013330	dauer	J2A	OK	2.31539	5.29274	1.19276	0.853487	0.11045	0.173611
transcript:RSKR_0000785200.1	gene:RSKR_0000785200	RSKR_0000785200	RSKR_scaffold0000001:2500557-2501448	dauer	J2A	OK	252.403	576.832	1.19242	4.59222	5e-05	0.000212825
transcript:RSKR_0000551900.1	gene:RSKR_0000551900	RSKR_0000551900	RSKR_scaffold0000022:407722-409973	dauer	J2A	NOTEST	0.247316	0.565057	1.19204	0	1	1
transcript:RSKR_0000133200.1	gene:RSKR_0000133200	RSKR_0000133200	RSKR_contig0000006:309861-311406	dauer	J2A	OK	7.82015	17.8612	1.19156	3.44384	5e-05	0.000212825
transcript:RSKR_0000750700.2	gene:RSKR_0000750700	RSKR_0000750700	RSKR_scaffold0000001:863457-867197	dauer	J2A	OK	13.7647	31.434	1.19135	4.02099	5e-05	0.000212825
transcript:RSKR_0000496700.1	gene:RSKR_0000496700	RSKR_0000496700	RSKR_scaffold0000050:151587-152220	dauer	J2A	OK	281.172	641.938	1.19098	4.60297	5e-05	0.000212825
transcript:RSKR_0000043775.1	gene:RSKR_0000043775	RSKR_0000043775	RSKR_scaffold0000047:2550-2874	dauer	J2A	OK	11.3428	25.8948	1.19089	1.44527	0.02425	0.049015
transcript:RSKR_0000828900.1	gene:RSKR_0000828900	RSKR_0000828900	RSKR_scaffold0000001:4822895-4824332	dauer	J2A	OK	22.6063	51.5994	1.19063	4.13173	5e-05	0.000212825
transcript:RSKR_0001144100.1	gene:RSKR_0001144100	RSKR_0001144100	RSKR_scaffold0000002:1032802-1033638	dauer	J2A	OK	1.16353	2.65426	1.1898	1.30045	0.0349	0.066418
transcript:RSKR_0000850450.1	gene:RSKR_0000850450	RSKR_0000850450	RSKR_scaffold0000001:5958610-5958986	dauer	J2A	OK	0.925345	2.11027	1.18936	0.846895	0.20705	0.292874
transcript:RSKR_0001147850.1	gene:RSKR_0001147850	RSKR_0001147850	RSKR_scaffold0000002:1184842-1185553	dauer	J2A	OK	6.82648	15.5587	1.18851	2.5451	5e-05	0.000212825
transcript:RSKR_0000295250.1	gene:RSKR_0000295250	RSKR_0000295250	RSKR_scaffold0000035:287260-287812	dauer	J2A	OK	0.707919	1.61311	1.18819	0.925144	0.1666	0.24438
transcript:RSKR_0000121900.1	gene:RSKR_0000121900	RSKR_0000121900	RSKR_scaffold0000074:21941-25434	dauer	J2A	OK	1.31165	2.98494	1.18632	1.4411	0.0207	0.0429546
transcript:RSKR_0000617500.1	gene:RSKR_0000617500	RSKR_0000617500	RSKR_contig0000003:240027-241728	dauer	J2A	OK	6.84709	15.5618	1.18445	3.34545	5e-05	0.000212825
transcript:RSKR_0000525100.1	gene:RSKR_0000525100	RSKR_0000525100	RSKR_scaffold0000015:59458-62720	dauer	J2A	OK	1.22676	2.78724	1.18398	1.92917	0.00275	0.00757577
transcript:RSKR_0000467700.1	gene:RSKR_0000467700	RSKR_0000467700	RSKR_scaffold0000012:546047-547439	dauer	J2A	NOTEST	0.107855	0.245048	1.18397	0	1	1
transcript:RSKR_0000475300.1	gene:RSKR_0000475300	RSKR_0000475300	RSKR_scaffold0000075:18947-19550	dauer	J2A	OK	0.902037	2.04918	1.18379	0.984265	0.1013	0.161879
transcript:RSKR_0000932300.1	gene:RSKR_0000932300	RSKR_0000932300	RSKR_contig0000009:382660-383080	dauer	J2A	OK	1944.69	4417.75	1.18377	4.30421	5e-05	0.000212825
transcript:RSKR_0000876700.1	gene:RSKR_0000876700	RSKR_0000876700	RSKR_scaffold0000057:29901-30297	dauer	J2A	OK	1.2074	2.74275	1.18372	0.799023	0.2698	0.361302
transcript:RSKR_0000147550.1	gene:RSKR_0000147550	RSKR_0000147550	RSKR_scaffold0000011:158254-158833	dauer	J2A	OK	23.286	52.8921	1.18359	3.25519	5e-05	0.000212825
transcript:RSKR_0000231300.1	gene:RSKR_0000231300	RSKR_0000231300	RSKR_scaffold0000039:95194-95926	dauer	J2A	OK	0.773594	1.75712	1.18356	1.01715	0.0921	0.149495
transcript:RSKR_0000376500.1	gene:RSKR_0000376500	RSKR_0000376500	RSKR_scaffold0000017:120376-121158	dauer	J2A	OK	4.26226	9.67989	1.18337	1.91075	0.00235	0.00662294
transcript:RSKR_0000674900.1	gene:RSKR_0000674900	RSKR_0000674900	RSKR_scaffold0000027:318978-319397	dauer	J2A	OK	3.36759	7.64675	1.18313	1.31468	0.0358	0.0678871
transcript:RSKR_0000482600.1	gene:RSKR_0000482600	RSKR_0000482600	RSKR_scaffold0000020:192399-193179	dauer	J2A	OK	12.5222	28.4249	1.18267	3.02082	5e-05	0.000212825
transcript:RSKR_0000657000.1	gene:RSKR_0000657000	RSKR_0000657000	RSKR_scaffold0000026:139695-140347	dauer	J2A	OK	1255.34	2848.84	1.1823	4.35669	5e-05	0.000212825
transcript:RSKR_0001060900.1	gene:RSKR_0001060900	RSKR_0001060900	RSKR_scaffold0000010:98062-98677	dauer	J2A	OK	4.76314	10.8053	1.18175	2.04975	0.0014	0.00420189
transcript:RSKR_0001081300.1	gene:RSKR_0001081300	RSKR_0001081300	RSKR_scaffold0000051:135695-136154	dauer	J2A	NOTEST	0.251035	0.5694	1.18155	0	1	1
transcript:RSKR_0000231100.1	gene:RSKR_0000231100	RSKR_0000231100	RSKR_scaffold0000039:83481-87478	dauer	J2A	OK	15.7028	35.6143	1.18144	3.9834	5e-05	0.000212825
transcript:RSKR_0000385400.1	gene:RSKR_0000385400	RSKR_0000385400	RSKR_scaffold0000017:461423-462622	dauer	J2A	OK	4.8122	10.9054	1.18027	2.71946	5e-05	0.000212825
transcript:RSKR_0001078600.1	gene:RSKR_0001078600	RSKR_0001078600	RSKR_scaffold0000051:11178-15741	dauer	J2A	NOTEST	0.147732	0.334608	1.17949	0	1	1
transcript:RSKR_0001071100.1	gene:RSKR_0001071100	RSKR_0001071100	RSKR_scaffold0000010:404491-411903	dauer	J2A	OK	1.06453	2.41056	1.17915	2.81121	0.0001	0.000404762
transcript:RSKR_0000070500.1	gene:RSKR_0000070500	RSKR_0000070500	RSKR_scaffold0000043:24970-25979	dauer	J2A	OK	10.541	23.867	1.17901	3.20453	5e-05	0.000212825
transcript:RSKR_0001061300.1	gene:RSKR_0001061300	RSKR_0001061300	RSKR_scaffold0000010:107076-108588	dauer	J2A	OK	28.7025	64.9377	1.17788	4.1974	5e-05	0.000212825
transcript:RSKR_0000132100.1	gene:RSKR_0000132100	RSKR_0000132100	RSKR_contig0000006:258607-260344	dauer	J2A	NOTEST	0.297037	0.67194	1.17769	0	1	1
transcript:RSKR_0001170000.1	gene:RSKR_0001170000	RSKR_0001170000	RSKR_contig0000005:8058-9724	dauer	J2A	OK	93.5885	211.661	1.17735	4.52242	5e-05	0.000212825
transcript:RSKR_0000978900.1	gene:RSKR_0000978900	RSKR_0000978900	RSKR_scaffold0000036:91438-92644	dauer	J2A	OK	0.721726	1.63221	1.1773	1.2223	0.04075	0.0752989
transcript:RSKR_0000448333.1	gene:RSKR_0000448333	RSKR_0000448333	RSKR_contig0000041:39344-42388	dauer	J2A	NOTEST	0.263126	0.595034	1.17722	0	1	1
transcript:RSKR_0000921700.1	gene:RSKR_0000921700	RSKR_0000921700	RSKR_contig0000009:16654-17140	dauer	J2A	OK	9.63153	21.7772	1.17698	2.35653	0.00015	0.000581159
transcript:RSKR_0000561300.1	gene:RSKR_0000561300	RSKR_0000561300	RSKR_contig0000017:131657-139192	dauer	J2A	OK	14.0116	31.6653	1.17628	4.4154	5e-05	0.000212825
transcript:RSKR_0000432500.1	gene:RSKR_0000432500	RSKR_0000432500	RSKR_scaffold0000004:631248-632643	dauer	J2A	OK	27.6608	62.4965	1.17593	3.65369	5e-05	0.000212825
transcript:RSKR_0001179700.1	gene:RSKR_0001179700	RSKR_0001179700	RSKR_contig0000005:353127-353919	dauer	J2A	OK	4.65279	10.5113	1.17577	2.22983	0.0006	0.00198544
transcript:RSKR_0000817650.1	gene:RSKR_0000817650	RSKR_0000817650	RSKR_scaffold0000001:4264523-4265062	dauer	J2A	OK	33.3256	75.2623	1.1753	3.11794	5e-05	0.000212825
transcript:RSKR_0001075400.1	gene:RSKR_0001075400	RSKR_0001075400	RSKR_scaffold0000010:543795-544200	dauer	J2A	OK	28.9596	65.3974	1.17519	2.96003	5e-05	0.000212825
transcript:RSKR_0000757700.1	gene:RSKR_0000757700	RSKR_0000757700	RSKR_scaffold0000001:1250140-1252347	dauer	J2A	OK	3.59296	8.11057	1.17463	2.91968	5e-05	0.000212825
transcript:RSKR_0000687200.1	gene:RSKR_0000687200	RSKR_0000687200	RSKR_scaffold0000082:30459-30816	dauer	J2A	OK	1.64786	3.71974	1.17461	0.817453	0.08245	0.135972
transcript:RSKR_0000134300.1	gene:RSKR_0000134300	RSKR_0000134300	RSKR_contig0000006:355067-357173	dauer	J2A	OK	2305.57	5204.27	1.17457	4.76616	5e-05	0.000212825
transcript:RSKR_0000760800.1	gene:RSKR_0000760800	RSKR_0000760800	RSKR_scaffold0000001:1372132-1372925	dauer	J2A	OK	1426.78	3220.05	1.17432	4.37506	5e-05	0.000212825
transcript:RSKR_0000142000.1	gene:RSKR_0000142000	RSKR_0000142000	RSKR_scaffold0000079:24262-25039	dauer	J2A	OK	2.46461	5.56174	1.17418	1.69879	0.00815	0.0192431
transcript:RSKR_0000098500.1	gene:RSKR_0000098500	RSKR_0000098500	RSKR_scaffold0000008:181869-182191	dauer	J2A	OK	3.63781	8.20832	1.17401	1.07103	0.08565	0.140273
transcript:RSKR_0001110050.1	gene:RSKR_0001110050	RSKR_0001110050	RSKR_scaffold0000024:190976-192246	dauer	J2A	NOTEST	0.436073	0.983505	1.17336	0	1	1
transcript:RSKR_0000119600.1	gene:RSKR_0000119600	RSKR_0000119600	RSKR_scaffold0000058:43959-44352	dauer	J2A	OK	0.834776	1.88206	1.17285	0.667505	0.19715	0.281336
transcript:RSKR_0001185200.1	gene:RSKR_0001185200	RSKR_0001185200	RSKR_scaffold0000111:3553-4759	dauer	J2A	OK	197.627	445.274	1.17191	3.94641	5e-05	0.000212825
transcript:RSKR_0000768300.1	gene:RSKR_0000768300	RSKR_0000768300	RSKR_scaffold0000001:1691966-1692632	dauer	J2A	OK	1.53459	3.45536	1.17098	1.34983	0.03175	0.0615917
transcript:RSKR_0000594100.1	gene:RSKR_0000594100	RSKR_0000594100	RSKR_contig0000065:20505-25778	dauer	J2A	OK	1.58243	3.5613	1.17027	2.70251	5e-05	0.000212825
transcript:RSKR_0001002100.2	gene:RSKR_0001002100	RSKR_0001002100	RSKR_scaffold0000019:79932-81190	dauer	J2A	OK	84.5276	190.229	1.17025	4.34865	5e-05	0.000212825
transcript:RSKR_0000479000.1	gene:RSKR_0000479000	RSKR_0000479000	RSKR_scaffold0000020:56698-57235	dauer	J2A	OK	19.8098	44.5683	1.16981	3.00153	5e-05	0.000212825
transcript:RSKR_0001117500.1	gene:RSKR_0001117500	RSKR_0001117500	RSKR_scaffold0000093:5018-6476	dauer	J2A	NOTEST	0.0557901	0.125424	1.16873	0	1	1
transcript:RSKR_0000007100.1	gene:RSKR_0000007100	RSKR_0000007100	RSKR_scaffold0000028:236055-241763	dauer	J2A	OK	19.7431	44.3838	1.16869	4.40481	5e-05	0.000212825
transcript:RSKR_0001103200.1	gene:RSKR_0001103200	RSKR_0001103200	RSKR_contig0000094:380-6603	dauer	J2A	NOTEST	0.0466367	0.104823	1.16842	0	1	1
transcript:RSKR_0000162600.1	gene:RSKR_0000162600	RSKR_0000162600	RSKR_scaffold0000061:45819-46490	dauer	J2A	OK	17.8537	40.0914	1.16707	3.0428	5e-05	0.000212825
transcript:RSKR_0000117600.1	gene:RSKR_0000117600	RSKR_0000117600	RSKR_scaffold0000086:6771-27408	dauer	J2A	OK	7.04736	15.8101	1.16569	4.22165	5e-05	0.000212825
transcript:RSKR_0000901400.1	gene:RSKR_0000901400	RSKR_0000901400	RSKR_scaffold0000021:207051-208029	dauer	J2A	OK	71.3513	159.961	1.16471	4.34013	5e-05	0.000212825
transcript:RSKR_0000216200.1	gene:RSKR_0000216200	RSKR_0000216200	RSKR_scaffold0000003:664346-665194	dauer	J2A	OK	13.102	29.3721	1.16466	2.82662	5e-05	0.000212825
transcript:RSKR_0000653100.1	gene:RSKR_0000653100	RSKR_0000653100	RSKR_scaffold0000026:13739-14679	dauer	J2A	OK	1234.11	2765.08	1.16385	4.39736	5e-05	0.000212825
transcript:RSKR_0000862900.1	gene:RSKR_0000862900	RSKR_0000862900	RSKR_scaffold0000001:6652757-6653387	dauer	J2A	OK	4.13905	9.26947	1.16319	1.76529	0.0042	0.0109192
transcript:RSKR_0000521700.1	gene:RSKR_0000521700	RSKR_0000521700	RSKR_scaffold0000063:10875-11808	dauer	J2A	OK	22.8609	51.1963	1.16316	3.62752	5e-05	0.000212825
transcript:RSKR_0001114100.1	gene:RSKR_0001114100	RSKR_0001114100	RSKR_scaffold0000024:318406-319665	dauer	J2A	OK	34.6107	77.4746	1.16251	4.18461	5e-05	0.000212825
transcript:RSKR_0000984400.1	gene:RSKR_0000984400	RSKR_0000984400	RSKR_scaffold0000078:30166-31410	dauer	J2A	OK	13.2038	29.5445	1.16193	3.4697	5e-05	0.000212825
transcript:RSKR_0000686100.1	gene:RSKR_0000686100	RSKR_0000686100	RSKR_contig0000012:296770-299735	dauer	J2A	OK	7.57521	16.9472	1.16168	3.53843	5e-05	0.000212825
transcript:RSKR_0001028050.1	gene:RSKR_0001028050	RSKR_0001028050	RSKR_contig0000008:407232-407727	dauer	J2A	OK	162.077	362.471	1.16119	4.267	5e-05	0.000212825
transcript:RSKR_0000016900.1	gene:RSKR_0000016900	RSKR_0000016900	RSKR_scaffold0000006:105555-106278	dauer	J2A	OK	12.919	28.8857	1.16086	3.02286	5e-05	0.000212825
transcript:RSKR_0000224900.1	gene:RSKR_0000224900	RSKR_0000224900	RSKR_scaffold0000003:1002230-1005617	dauer	J2A	NOTEST	0.192106	0.429452	1.16059	0	1	1
transcript:RSKR_0001074400.1	gene:RSKR_0001074400	RSKR_0001074400	RSKR_scaffold0000010:524161-525571	dauer	J2A	OK	12.3575	27.6064	1.15961	2.26217	0.0007	0.00227843
transcript:RSKR_0000340000.1	gene:RSKR_0000340000	RSKR_0000340000	RSKR_scaffold0000009:95590-97531	dauer	J2A	OK	22.7843	50.8837	1.15917	3.33687	5e-05	0.000212825
transcript:RSKR_0000766900.1	gene:RSKR_0000766900	RSKR_0000766900	RSKR_scaffold0000001:1643768-1644850	dauer	J2A	OK	3.00322	6.70079	1.15782	2.08803	0.00135	0.00407157
transcript:RSKR_0000350000.1	gene:RSKR_0000350000	RSKR_0000350000	RSKR_scaffold0000009:430414-430768	dauer	J2A	OK	4.27692	9.53424	1.15655	1.30494	0.029	0.0570622
transcript:RSKR_0000700300.1	gene:RSKR_0000700300	RSKR_0000700300	RSKR_scaffold0000023:403615-406184	dauer	J2A	NOTEST	0.254247	0.566598	1.1561	0	1	1
transcript:RSKR_0000403600.1	gene:RSKR_0000403600	RSKR_0000403600	RSKR_contig0000026:94834-95482	dauer	J2A	OK	6.71298	14.951	1.15521	2.35223	0.00025	0.000914804
transcript:RSKR_0001152200.1	gene:RSKR_0001152200	RSKR_0001152200	RSKR_scaffold0000002:1349806-1352883	dauer	J2A	OK	3.74845	8.33969	1.1537	3.03178	5e-05	0.000212825
transcript:RSKR_0000804800.1	gene:RSKR_0000804800	RSKR_0000804800	RSKR_scaffold0000001:3529435-3534686	dauer	J2A	OK	4.87518	10.8464	1.15369	3.00323	5e-05	0.000212825
transcript:RSKR_0000064900.1	gene:RSKR_0000064900	RSKR_0000064900	RSKR_scaffold0000038:53248-55939	dauer	J2A	OK	23.5424	52.3327	1.15245	4.06788	5e-05	0.000212825
transcript:RSKR_0000869400.1	gene:RSKR_0000869400	RSKR_0000869400	RSKR_scaffold0000001:6956085-6957569	dauer	J2A	OK	3.61465	8.03189	1.15188	2.6146	5e-05	0.000212825
transcript:RSKR_0000681100.1	gene:RSKR_0000681100	RSKR_0000681100	RSKR_contig0000012:99535-101163	dauer	J2A	OK	1.30291	2.89458	1.15161	1.87662	0.0034	0.00912925
transcript:RSKR_0000412700.1	gene:RSKR_0000412700	RSKR_0000412700	RSKR_scaffold0000080:18131-19232	dauer	J2A	OK	9.01347	20.0216	1.1514	3.00953	5e-05	0.000212825
transcript:RSKR_0001145400.1	gene:RSKR_0001145400	RSKR_0001145400	RSKR_scaffold0000002:1077407-1077920	dauer	J2A	OK	25.1875	55.9446	1.15129	3.06149	5e-05	0.000212825
transcript:RSKR_0001149100.1	gene:RSKR_0001149100	RSKR_0001149100	RSKR_scaffold0000002:1224999-1226961	dauer	J2A	NOTEST	0.663659	1.47353	1.15076	0	1	1
transcript:RSKR_0000453000.1	gene:RSKR_0000453000	RSKR_0000453000	RSKR_scaffold0000012:57579-58089	dauer	J2A	OK	2.5539	5.6669	1.14986	1.39375	0.02635	0.0525631
transcript:RSKR_0000603400.1	gene:RSKR_0000603400	RSKR_0000603400	RSKR_scaffold0000013:344204-345352	dauer	J2A	OK	5.16917	11.4692	1.14976	2.48489	5e-05	0.000212825
transcript:RSKR_0000431700.1	gene:RSKR_0000431700	RSKR_0000431700	RSKR_scaffold0000004:603756-604675	dauer	J2A	OK	29.5616	65.5508	1.14889	3.83197	5e-05	0.000212825
transcript:RSKR_0000713400.1	gene:RSKR_0000713400	RSKR_0000713400	RSKR_scaffold0000046:3666-7036	dauer	J2A	OK	4.54355	10.0745	1.14882	2.2733	0.00015	0.000581159
transcript:RSKR_0000753000.1	gene:RSKR_0000753000	RSKR_0000753000	RSKR_scaffold0000001:983529-984563	dauer	J2A	OK	16.0869	35.6185	1.14674	3.36861	5e-05	0.000212825
transcript:RSKR_0000405600.1	gene:RSKR_0000405600	RSKR_0000405600	RSKR_scaffold0000030:42778-46171	dauer	J2A	OK	6.43484	14.2404	1.14602	3.30676	5e-05	0.000212825
transcript:RSKR_0001178700.1	gene:RSKR_0001178700	RSKR_0001178700	RSKR_contig0000005:334581-336720	dauer	J2A	OK	20.301	44.9138	1.14561	2.37004	0.00025	0.000914804
transcript:RSKR_0000569200.1	gene:RSKR_0000569200	RSKR_0000569200	RSKR_scaffold0000059:109492-110220	dauer	J2A	NOTEST	0.368316	0.814626	1.1452	0	1	1
transcript:RSKR_0000502700.1	gene:RSKR_0000502700	RSKR_0000502700	RSKR_contig0000001:177115-177511	dauer	J2A	OK	3.81704	8.44011	1.14481	1.38926	0.02915	0.0572865
transcript:RSKR_0000652600.1	gene:RSKR_0000652600	RSKR_0000652600	RSKR_contig0000047:47397-50022	dauer	J2A	OK	2.00528	4.43192	1.14413	1.91324	0.0026	0.0072233
transcript:RSKR_0000456900.1	gene:RSKR_0000456900	RSKR_0000456900	RSKR_scaffold0000012:197671-200686	dauer	J2A	OK	75.6151	167.09	1.14388	4.42104	5e-05	0.000212825
transcript:RSKR_0001184900.1	gene:RSKR_0001184900	RSKR_0001184900	RSKR_scaffold0000111:273-1116	dauer	J2A	OK	18.8891	41.7371	1.14377	1.5314	0.0157	0.0340314
transcript:RSKR_0000548400.1	gene:RSKR_0000548400	RSKR_0000548400	RSKR_scaffold0000022:255908-256795	dauer	J2A	OK	1.89442	4.18378	1.14305	1.61026	0.0089	0.0207673
transcript:RSKR_0000180000.1	gene:RSKR_0000180000	RSKR_0000180000	RSKR_scaffold0000007:234310-235480	dauer	J2A	OK	2.59784	5.73108	1.14149	2.13656	0.00065	0.00213251
transcript:RSKR_0000811200.1	gene:RSKR_0000811200	RSKR_0000811200	RSKR_scaffold0000001:3916894-3918155	dauer	J2A	OK	5.65272	12.463	1.14064	2.79692	5e-05	0.000212825
transcript:RSKR_0000809300.1	gene:RSKR_0000809300	RSKR_0000809300	RSKR_scaffold0000001:3794906-3822908	dauer	J2A	OK	4.76171	10.4955	1.14022	4.31319	5e-05	0.000212825
transcript:RSKR_0000751900.1	gene:RSKR_0000751900	RSKR_0000751900	RSKR_scaffold0000001:919212-920421	dauer	J2A	OK	2.85877	6.29863	1.13964	1.34092	0.0286	0.0563748
transcript:RSKR_0001051800.1	gene:RSKR_0001051800	RSKR_0001051800	RSKR_contig0000018:7798-10198	dauer	J2A	OK	42.0109	92.5293	1.13915	4.34425	5e-05	0.000212825
transcript:RSKR_0000456700.1	gene:RSKR_0000456700	RSKR_0000456700	RSKR_scaffold0000012:184914-188827	dauer	J2A	OK	30.3847	66.9204	1.1391	4.26568	5e-05	0.000212825
transcript:RSKR_0001071400.1	gene:RSKR_0001071400	RSKR_0001071400	RSKR_scaffold0000010:419289-420049	dauer	J2A	NOTEST	0.316746	0.697181	1.13821	0	1	1
transcript:RSKR_0001010100.1	gene:RSKR_0001010100	RSKR_0001010100	RSKR_scaffold0000019:351284-358420	dauer	J2A	OK	27.8258	61.2389	1.13803	4.38524	5e-05	0.000212825
transcript:RSKR_0000667600.1	gene:RSKR_0000667600	RSKR_0000667600	RSKR_scaffold0000027:53992-55340	dauer	J2A	NOTEST	0.408136	0.897423	1.13674	0	1	1
transcript:RSKR_0000601900.1	gene:RSKR_0000601900	RSKR_0000601900	RSKR_scaffold0000013:288173-289106	dauer	J2A	OK	2.55193	5.60983	1.13637	1.86875	0.0028	0.00769827
transcript:RSKR_0000155600.1	gene:RSKR_0000155600	RSKR_0000155600	RSKR_scaffold0000011:398372-399371	dauer	J2A	OK	5.45232	11.9852	1.13632	2.44743	0.0001	0.000404762
transcript:RSKR_0000681000.1	gene:RSKR_0000681000	RSKR_0000681000	RSKR_contig0000012:97126-97440	dauer	J2A	OK	1.72636	3.79239	1.13537	0.733723	0.2099	0.296153
transcript:RSKR_0000796000.1	gene:RSKR_0000796000	RSKR_0000796000	RSKR_scaffold0000001:3098754-3105675	dauer	J2A	OK	2.67456	5.87496	1.13527	3.30381	5e-05	0.000212825
transcript:RSKR_0000652100.1	gene:RSKR_0000652100	RSKR_0000652100	RSKR_contig0000047:20203-20944	dauer	J2A	NOTEST	0.654839	1.43733	1.13418	0	1	1
transcript:RSKR_0000788400.1	gene:RSKR_0000788400	RSKR_0000788400	RSKR_scaffold0000001:2681110-2682112	dauer	J2A	OK	49.3217	108.249	1.13406	4.11737	5e-05	0.000212825
transcript:RSKR_0000086500.1	gene:RSKR_0000086500	RSKR_0000086500	RSKR_contig0000013:214282-215515	dauer	J2A	OK	8.21149	18.0099	1.13307	3.11725	5e-05	0.000212825
transcript:RSKR_0000330400.1	gene:RSKR_0000330400	RSKR_0000330400	RSKR_contig0000011:147687-148807	dauer	J2A	OK	17.3461	38.0421	1.13299	3.53297	5e-05	0.000212825
transcript:RSKR_0000049700.1	gene:RSKR_0000049700	RSKR_0000049700	RSKR_scaffold0000025:61135-61968	dauer	J2A	NOTEST	0.536045	1.17522	1.1325	0	1	1
transcript:RSKR_0000750800.1	gene:RSKR_0000750800	RSKR_0000750800	RSKR_scaffold0000001:868074-869231	dauer	J2A	OK	579.943	1270.88	1.13185	4.15843	5e-05	0.000212825
transcript:RSKR_0001078900.1	gene:RSKR_0001078900	RSKR_0001078900	RSKR_scaffold0000051:17448-22570	dauer	J2A	OK	1.75807	3.85257	1.13182	2.32531	0.0004	0.00139187
transcript:RSKR_0000561800.1	gene:RSKR_0000561800	RSKR_0000561800	RSKR_contig0000017:151415-153418	dauer	J2A	NOTEST	0.190298	0.416893	1.13142	0	1	1
transcript:RSKR_0000743800.1	gene:RSKR_0000743800	RSKR_0000743800	RSKR_scaffold0000001:550170-557817	dauer	J2A	OK	26.858	58.8179	1.1309	4.33318	5e-05	0.000212825
transcript:RSKR_0000828400.1	gene:RSKR_0000828400	RSKR_0000828400	RSKR_scaffold0000001:4806536-4810823	dauer	J2A	OK	5.65282	12.3792	1.13088	3.78365	5e-05	0.000212825
transcript:RSKR_0001078800.1	gene:RSKR_0001078800	RSKR_0001078800	RSKR_scaffold0000051:16666-17344	dauer	J2A	NOTEST	0.637445	1.39526	1.13016	0	1	1
transcript:RSKR_0000776500.1	gene:RSKR_0000776500	RSKR_0000776500	RSKR_scaffold0000001:2105168-2105633	dauer	J2A	OK	0.758263	1.65968	1.13014	0.698726	0.2574	0.347665
transcript:RSKR_0001039400.1	gene:RSKR_0001039400	RSKR_0001039400	RSKR_scaffold0000014:375025-375421	dauer	J2A	OK	297.497	650.534	1.12875	4.24913	5e-05	0.000212825
transcript:RSKR_0001035725.1	gene:RSKR_0001035725	RSKR_0001035725	RSKR_scaffold0000014:269355-270118	dauer	J2A	OK	2.98352	6.52189	1.12828	1.70698	0.0053	0.0133128
transcript:RSKR_0000874400.1	gene:RSKR_0000874400	RSKR_0000874400	RSKR_scaffold0000001:7199076-7202529	dauer	J2A	OK	9.6852	21.1502	1.12682	3.9609	5e-05	0.000212825
transcript:RSKR_0000643000.1	gene:RSKR_0000643000	RSKR_0000643000	RSKR_scaffold0000029:81124-82141	dauer	J2A	OK	9.81449	21.4244	1.12627	3.05446	5e-05	0.000212825
transcript:RSKR_0000980800.1	gene:RSKR_0000980800	RSKR_0000980800	RSKR_scaffold0000036:163690-164167	dauer	J2A	OK	122.861	267.947	1.12492	4.07815	5e-05	0.000212825
transcript:RSKR_0000692000.1	gene:RSKR_0000692000	RSKR_0000692000	RSKR_scaffold0000023:127402-129768	dauer	J2A	OK	2.33753	5.09199	1.12325	2.6056	5e-05	0.000212825
transcript:RSKR_0000444800.1	gene:RSKR_0000444800	RSKR_0000444800	RSKR_scaffold0000004:1013561-1013828	dauer	J2A	OK	1.22617	2.67073	1.12307	0.641057	0.35385	0.447283
transcript:RSKR_0000693500.1	gene:RSKR_0000693500	RSKR_0000693500	RSKR_scaffold0000023:183589-189557	dauer	J2A	OK	0.790224	1.72104	1.12294	1.64301	0.0089	0.0207673
transcript:RSKR_0000774700.1	gene:RSKR_0000774700	RSKR_0000774700	RSKR_scaffold0000001:1997659-2001022	dauer	J2A	OK	18.5043	40.2541	1.12127	3.67333	5e-05	0.000212825
transcript:RSKR_0001128000.1	gene:RSKR_0001128000	RSKR_0001128000	RSKR_scaffold0000002:372175-373891	dauer	J2A	OK	38.967	84.7179	1.12041	3.93264	5e-05	0.000212825
transcript:RSKR_0000210700.1	gene:RSKR_0000210700	RSKR_0000210700	RSKR_scaffold0000003:494346-500178	dauer	J2A	OK	3.37651	7.33919	1.12009	2.65309	5e-05	0.000212825
transcript:RSKR_0000551000.1	gene:RSKR_0000551000	RSKR_0000551000	RSKR_scaffold0000022:379192-381090	dauer	J2A	NOTEST	0.562529	1.2227	1.12007	0	1	1
transcript:RSKR_0001033750.1	gene:RSKR_0001033750	RSKR_0001033750	RSKR_scaffold0000014:176065-177353	dauer	J2A	OK	2.35196	5.10886	1.11914	1.30824	0.03665	0.0692395
transcript:RSKR_0000804100.1	gene:RSKR_0000804100	RSKR_0000804100	RSKR_scaffold0000001:3485836-3487410	dauer	J2A	OK	46.1091	100.122	1.11864	4.21265	5e-05	0.000212825
transcript:RSKR_0000310200.1	gene:RSKR_0000310200	RSKR_0000310200	RSKR_contig0000144:1269-2136	dauer	J2A	NOTEST	0.155018	0.336462	1.118	0	1	1
transcript:RSKR_0000399350.1	gene:RSKR_0000399350	RSKR_0000399350	RSKR_contig0000019:120084-121408	dauer	J2A	NOTEST	0.519382	1.12653	1.11702	0	1	1
transcript:RSKR_0000737400.1	gene:RSKR_0000737400	RSKR_0000737400	RSKR_scaffold0000001:171155-171596	dauer	J2A	OK	2.55231	5.53015	1.11551	1.10223	0.0603	0.104618
transcript:RSKR_0000872100.1	gene:RSKR_0000872100	RSKR_0000872100	RSKR_scaffold0000001:7091890-7093580	dauer	J2A	OK	403.994	874.479	1.11409	4.169	5e-05	0.000212825
transcript:RSKR_0000582000.1	gene:RSKR_0000582000	RSKR_0000582000	RSKR_scaffold0000005:561929-562381	dauer	J2A	NOTEST	0.565653	1.22437	1.11405	0	1	1
transcript:RSKR_0000649900.1	gene:RSKR_0000649900	RSKR_0000649900	RSKR_scaffold0000029:313863-315666	dauer	J2A	OK	10.2225	22.1069	1.11275	3.13025	5e-05	0.000212825
transcript:RSKR_0000585900.1	gene:RSKR_0000585900	RSKR_0000585900	RSKR_scaffold0000005:758539-759755	dauer	J2A	OK	84.2636	182.213	1.11265	4.2486	5e-05	0.000212825
transcript:RSKR_0000850475.1	gene:RSKR_0000850475	RSKR_0000850475	RSKR_scaffold0000001:5961558-5962586	dauer	J2A	OK	11.4547	24.7632	1.11226	2.24356	0.0003	0.00107723
transcript:RSKR_0001039100.1	gene:RSKR_0001039100	RSKR_0001039100	RSKR_scaffold0000014:371963-372623	dauer	J2A	OK	6.4273	13.8934	1.11211	2.24653	0.00025	0.000914804
transcript:RSKR_0000162700.1	gene:RSKR_0000162700	RSKR_0000162700	RSKR_scaffold0000061:46562-46847	dauer	J2A	OK	6.16757	13.3285	1.11174	1.24321	0.04505	0.0818189
transcript:RSKR_0001003600.1	gene:RSKR_0001003600	RSKR_0001003600	RSKR_scaffold0000019:141994-143254	dauer	J2A	OK	53.284	114.995	1.1098	4.13597	5e-05	0.000212825
transcript:RSKR_0000587900.1	gene:RSKR_0000587900	RSKR_0000587900	RSKR_scaffold0000005:863923-869256	dauer	J2A	OK	10.9615	23.6354	1.1085	3.75512	5e-05	0.000212825
transcript:RSKR_0001049500.1	gene:RSKR_0001049500	RSKR_0001049500	RSKR_scaffold0000077:34962-35679	dauer	J2A	OK	2.88047	6.20955	1.10819	1.70454	0.0066	0.0160391
transcript:RSKR_0000580700.1	gene:RSKR_0000580700	RSKR_0000580700	RSKR_scaffold0000005:496084-498674	dauer	J2A	OK	1.83998	3.96141	1.10632	2.4201	5e-05	0.000212825
transcript:RSKR_0000742600.1	gene:RSKR_0000742600	RSKR_0000742600	RSKR_scaffold0000001:449630-473746	dauer	J2A	OK	24.8396	53.4742	1.1062	4.02644	5e-05	0.000212825
transcript:RSKR_0000255500.1	gene:RSKR_0000255500	RSKR_0000255500	RSKR_contig0000004:587025-590602	dauer	J2A	OK	6.87803	14.8034	1.10586	3.30128	5e-05	0.000212825
transcript:RSKR_0001170950.1	gene:RSKR_0001170950	RSKR_0001170950	RSKR_contig0000005:44247-45110	dauer	J2A	OK	3.52197	7.56911	1.10374	1.95628	0.00195	0.00560776
transcript:RSKR_0000609200.1	gene:RSKR_0000609200	RSKR_0000609200	RSKR_contig0000049:4709-6964	dauer	J2A	OK	20.5224	44.0669	1.1025	3.79186	5e-05	0.000212825
transcript:RSKR_0000185500.1	gene:RSKR_0000185500	RSKR_0000185500	RSKR_scaffold0000007:491989-493204	dauer	J2A	NOTEST	0.551586	1.18401	1.10202	0	1	1
transcript:RSKR_0000940100.1	gene:RSKR_0000940100	RSKR_0000940100	RSKR_scaffold0000031:59179-59513	dauer	J2A	OK	5.10455	10.9559	1.10186	1.15946	0.0559	0.0981312
transcript:RSKR_0000299900.1	gene:RSKR_0000299900	RSKR_0000299900	RSKR_contig0000038:18287-18698	dauer	J2A	OK	2437.24	5230.43	1.10168	4.0221	5e-05	0.000212825
transcript:RSKR_0001144000.1	gene:RSKR_0001144000	RSKR_0001144000	RSKR_scaffold0000002:1030639-1031631	dauer	J2A	OK	23.1198	49.5849	1.10077	3.42481	5e-05	0.000212825
transcript:RSKR_0000615100.1	gene:RSKR_0000615100	RSKR_0000615100	RSKR_contig0000003:172537-173868	dauer	J2A	OK	18.6254	39.9152	1.09967	2.7578	5e-05	0.000212825
transcript:RSKR_0000780300.1	gene:RSKR_0000780300	RSKR_0000780300	RSKR_scaffold0000001:2299721-2302654	dauer	J2A	OK	53.0787	113.692	1.09893	4.22942	5e-05	0.000212825
transcript:RSKR_0000764650.1	gene:RSKR_0000764650	RSKR_0000764650	RSKR_scaffold0000001:1536423-1537340	dauer	J2A	NOTEST	0.528712	1.13181	1.09807	0	1	1
transcript:RSKR_0001041100.1	gene:RSKR_0001041100	RSKR_0001041100	RSKR_scaffold0000014:422304-425563	dauer	J2A	OK	38.5186	82.4544	1.09804	4.21422	5e-05	0.000212825
transcript:RSKR_0000268900.1	gene:RSKR_0000268900	RSKR_0000268900	RSKR_contig0000002:142059-147008	dauer	J2A	NOTEST	0.420289	0.899607	1.09791	0	1	1
transcript:RSKR_0001168800.1	gene:RSKR_0001168800	RSKR_0001168800	RSKR_scaffold0000002:2035881-2036994	dauer	J2A	OK	0.926868	1.98377	1.09781	1.28526	0.0405	0.0749614
transcript:RSKR_0000427100.1	gene:RSKR_0000427100	RSKR_0000427100	RSKR_scaffold0000004:452702-453913	dauer	J2A	OK	16.7254	35.7898	1.09751	3.3382	5e-05	0.000212825
transcript:RSKR_0000693400.1	gene:RSKR_0000693400	RSKR_0000693400	RSKR_scaffold0000023:180567-182332	dauer	J2A	OK	4.11481	8.80279	1.09713	2.65261	0.0001	0.000404762
transcript:RSKR_0000832800.1	gene:RSKR_0000832800	RSKR_0000832800	RSKR_scaffold0000001:5025518-5027780	dauer	J2A	OK	14.6835	31.3916	1.09618	3.65622	5e-05	0.000212825
transcript:RSKR_0000167400.1	gene:RSKR_0000167400	RSKR_0000167400	RSKR_contig0000020:111473-113039	dauer	J2A	NOTEST	0.368292	0.787157	1.0958	0	1	1
transcript:RSKR_0001167200.1	gene:RSKR_0001167200	RSKR_0001167200	RSKR_scaffold0000002:1968837-1969230	dauer	J2A	OK	1.88531	4.02575	1.09445	0.971514	0.1169	0.181875
transcript:RSKR_0000622350.1	gene:RSKR_0000622350	RSKR_0000622350	RSKR_contig0000003:417124-417859	dauer	J2A	NOTEST	0.190274	0.406215	1.09416	0	1	1
transcript:RSKR_0000408800.1	gene:RSKR_0000408800	RSKR_0000408800	RSKR_scaffold0000030:175306-185505	dauer	J2A	OK	23.6295	50.4175	1.09334	4.21256	5e-05	0.000212825
transcript:RSKR_0000195850.1	gene:RSKR_0000195850	RSKR_0000195850	RSKR_contig0000029:62193-63517	dauer	J2A	OK	4.92843	10.5143	1.09316	2.411	0.00035	0.0012337
transcript:RSKR_0001046400.1	gene:RSKR_0001046400	RSKR_0001046400	RSKR_contig0000039:12578-13750	dauer	J2A	OK	8.7753	18.7207	1.09312	2.61579	0.0001	0.000404762
transcript:RSKR_0000012550.1	gene:RSKR_0000012550	RSKR_0000012550	RSKR_contig0000023:69821-70675	dauer	J2A	OK	4.35665	9.29189	1.09275	2.07454	0.0013	0.00394535
transcript:RSKR_0000465800.1	gene:RSKR_0000465800	RSKR_0000465800	RSKR_scaffold0000012:465455-465878	dauer	J2A	OK	114.631	244.397	1.09223	3.70751	5e-05	0.000212825
transcript:RSKR_0000932700.1	gene:RSKR_0000932700	RSKR_0000932700	RSKR_contig0000009:391050-393112	dauer	J2A	OK	24.9565	53.1689	1.09117	3.93925	5e-05	0.000212825
transcript:RSKR_0001033300.1	gene:RSKR_0001033300	RSKR_0001033300	RSKR_scaffold0000014:163903-164383	dauer	J2A	OK	155.949	332.24	1.09115	3.91463	5e-05	0.000212825
transcript:RSKR_0000327100.1	gene:RSKR_0000327100	RSKR_0000327100	RSKR_contig0000011:41002-43056	dauer	J2A	OK	13.0387	27.7537	1.08988	3.67552	5e-05	0.000212825
transcript:RSKR_0000394700.1	gene:RSKR_0000394700	RSKR_0000394700	RSKR_contig0000257:141-513	dauer	J2A	NOTEST	0.438526	0.933402	1.08984	0	1	1
transcript:RSKR_0000387175.1	gene:RSKR_0000387175	RSKR_0000387175	RSKR_scaffold0000115:709-1108	dauer	J2A	NOTEST	0.735399	1.56504	1.0896	0	1	1
transcript:RSKR_0000131000.1	gene:RSKR_0000131000	RSKR_0000131000	RSKR_contig0000006:224060-225296	dauer	J2A	NOTEST	0.202605	0.431133	1.08946	0	1	1
transcript:RSKR_0001016300.1	gene:RSKR_0001016300	RSKR_0001016300	RSKR_contig0000008:14731-20144	dauer	J2A	OK	2.97385	6.3256	1.08887	2.8969	5e-05	0.000212825
transcript:RSKR_0000212600.1	gene:RSKR_0000212600	RSKR_0000212600	RSKR_scaffold0000003:569346-569713	dauer	J2A	OK	1.00843	2.14467	1.08864	0.617995	0.21865	0.305863
transcript:RSKR_0000735000.1	gene:RSKR_0000735000	RSKR_0000735000	RSKR_scaffold0000001:16236-17244	dauer	J2A	NOTEST	0.495884	1.05447	1.08844	0	1	1
transcript:RSKR_0001107800.1	gene:RSKR_0001107800	RSKR_0001107800	RSKR_scaffold0000024:119103-121570	dauer	J2A	OK	2.77491	5.89872	1.08796	2.69535	5e-05	0.000212825
transcript:RSKR_0001124300.1	gene:RSKR_0001124300	RSKR_0001124300	RSKR_scaffold0000002:243368-244325	dauer	J2A	OK	11.8096	25.0947	1.08743	3.04076	5e-05	0.000212825
transcript:RSKR_0000330800.1	gene:RSKR_0000330800	RSKR_0000330800	RSKR_contig0000011:158099-159606	dauer	J2A	OK	9.0918	19.3149	1.08707	3.20382	5e-05	0.000212825
transcript:RSKR_0000851700.1	gene:RSKR_0000851700	RSKR_0000851700	RSKR_scaffold0000001:6053020-6053415	dauer	J2A	OK	2.67658	5.68578	1.08697	0.964833	0.1064	0.168434
transcript:RSKR_0001179500.1	gene:RSKR_0001179500	RSKR_0001179500	RSKR_contig0000005:349704-350020	dauer	J2A	OK	43.3271	92.0275	1.08679	2.45286	5e-05	0.000212825
transcript:RSKR_0000850400.1	gene:RSKR_0000850400	RSKR_0000850400	RSKR_scaffold0000001:5950611-5954536	dauer	J2A	OK	1.13579	2.40972	1.08517	1.9741	0.0013	0.00394535
transcript:RSKR_0001101400.1	gene:RSKR_0001101400	RSKR_0001101400	RSKR_contig0000016:171656-173113	dauer	J2A	OK	11.3869	24.1518	1.08475	3.30989	5e-05	0.000212825
transcript:RSKR_0001144450.1	gene:RSKR_0001144450	RSKR_0001144450	RSKR_scaffold0000002:1045593-1048712	dauer	J2A	OK	23.9118	50.7134	1.08465	3.91455	5e-05	0.000212825
transcript:RSKR_0000392200.1	gene:RSKR_0000392200	RSKR_0000392200	RSKR_scaffold0000067:58774-59191	dauer	J2A	OK	145.936	309.349	1.08389	3.79837	5e-05	0.000212825
transcript:RSKR_0000197400.1	gene:RSKR_0000197400	RSKR_0000197400	RSKR_scaffold0000003:11430-13547	dauer	J2A	OK	340.776	722.252	1.08368	4.08288	5e-05	0.000212825
transcript:RSKR_0000044100.1	gene:RSKR_0000044100	RSKR_0000044100	RSKR_scaffold0000047:24678-26611	dauer	J2A	OK	2.68106	5.68088	1.08331	2.46192	5e-05	0.000212825
transcript:RSKR_0000200800.1	gene:RSKR_0000200800	RSKR_0000200800	RSKR_scaffold0000003:142784-143256	dauer	J2A	OK	1.46956	3.1135	1.08315	0.941114	0.13405	0.204081
transcript:RSKR_0001113300.1	gene:RSKR_0001113300	RSKR_0001113300	RSKR_scaffold0000024:300400-300666	dauer	J2A	OK	48.7211	103.191	1.0827	2.15485	0.0009	0.00284864
transcript:RSKR_0000552500.1	gene:RSKR_0000552500	RSKR_0000552500	RSKR_contig0000167:0-2564	dauer	J2A	NOTEST	0.0308539	0.0653419	1.08255	0	1	1
transcript:RSKR_0000980366.1	gene:RSKR_0000980366	RSKR_0000980366	RSKR_scaffold0000036:151015-151384	dauer	J2A	OK	1.47128	3.11535	1.08232	0.851055	0.1858	0.267436
transcript:RSKR_0000980650.1	gene:RSKR_0000980650	RSKR_0000980650	RSKR_scaffold0000036:160481-160988	dauer	J2A	NOTEST	0.480389	1.01702	1.08207	0	1	1
transcript:RSKR_0000083800.1	gene:RSKR_0000083800	RSKR_0000083800	RSKR_contig0000013:130684-131413	dauer	J2A	NOTEST	0.692509	1.464	1.08001	0	1	1
transcript:RSKR_0000797100.1	gene:RSKR_0000797100	RSKR_0000797100	RSKR_scaffold0000001:3145955-3150551	dauer	J2A	OK	1.83346	3.87512	1.07967	2.64733	5e-05	0.000212825
transcript:RSKR_0000984800.1	gene:RSKR_0000984800	RSKR_0000984800	RSKR_scaffold0000078:46391-47371	dauer	J2A	NOTEST	0.495777	1.04748	1.07915	0	1	1
transcript:RSKR_0001159000.1	gene:RSKR_0001159000	RSKR_0001159000	RSKR_scaffold0000002:1666806-1669669	dauer	J2A	OK	24.5023	51.7585	1.07888	3.73506	5e-05	0.000212825
transcript:RSKR_0000360800.1	gene:RSKR_0000360800	RSKR_0000360800	RSKR_contig0000141:1168-1651	dauer	J2A	OK	11.619	24.5181	1.07737	2.28374	0.0002	0.000755684
transcript:RSKR_0000651600.1	gene:RSKR_0000651600	RSKR_0000651600	RSKR_contig0000047:1859-3648	dauer	J2A	OK	4.8147	10.1574	1.07701	2.80893	5e-05	0.000212825
transcript:RSKR_0001086400.1	gene:RSKR_0001086400	RSKR_0001086400	RSKR_scaffold0000041:261903-262409	dauer	J2A	OK	39.4174	83.1523	1.07692	3.14308	5e-05	0.000212825
transcript:RSKR_0000864700.1	gene:RSKR_0000864700	RSKR_0000864700	RSKR_scaffold0000001:6754128-6754698	dauer	J2A	OK	9.2076	19.4235	1.0769	2.28719	0.0003	0.00107723
transcript:RSKR_0000551200.1	gene:RSKR_0000551200	RSKR_0000551200	RSKR_scaffold0000022:384611-386605	dauer	J2A	NOTEST	0.145103	0.305984	1.07638	0	1	1
transcript:RSKR_0000093700.1	gene:RSKR_0000093700	RSKR_0000093700	RSKR_scaffold0000008:30496-31298	dauer	J2A	OK	538.778	1135.92	1.0761	4.05464	5e-05	0.000212825
transcript:RSKR_0000514000.1	gene:RSKR_0000514000	RSKR_0000514000	RSKR_contig0000001:607577-607852	dauer	J2A	OK	2.09403	4.4145	1.07597	0.856023	0.22415	0.311483
transcript:RSKR_0000248700.1	gene:RSKR_0000248700	RSKR_0000248700	RSKR_contig0000004:330409-330994	dauer	J2A	OK	6.28239	13.2416	1.07569	2.01967	0.00105	0.00326039
transcript:RSKR_0001045800.1	gene:RSKR_0001045800	RSKR_0001045800	RSKR_contig0000066:28963-29386	dauer	J2A	OK	50.4455	106.275	1.075	3.24465	5e-05	0.000212825
transcript:RSKR_0000954800.1	gene:RSKR_0000954800	RSKR_0000954800	RSKR_scaffold0000018:289780-295112	dauer	J2A	OK	1.57191	3.31071	1.07462	2.09065	0.0011	0.00339764
transcript:RSKR_0000802200.1	gene:RSKR_0000802200	RSKR_0000802200	RSKR_scaffold0000001:3392565-3394155	dauer	J2A	OK	7.72141	16.2589	1.0743	3.09567	5e-05	0.000212825
transcript:RSKR_0000776800.1	gene:RSKR_0000776800	RSKR_0000776800	RSKR_scaffold0000001:2113960-2115077	dauer	J2A	OK	9.72891	20.4826	1.07405	2.84713	5e-05	0.000212825
transcript:RSKR_0001161900.2	gene:RSKR_0001161900	RSKR_0001161900	RSKR_scaffold0000002:1775688-1776601	dauer	J2A	OK	107.172	225.625	1.07399	3.98764	5e-05	0.000212825
transcript:RSKR_0000021200.1	gene:RSKR_0000021200	RSKR_0000021200	RSKR_scaffold0000006:253722-255376	dauer	J2A	OK	16.0591	33.8064	1.07391	3.59878	5e-05	0.000212825
transcript:RSKR_0000262400.1	gene:RSKR_0000262400	RSKR_0000262400	RSKR_scaffold0000055:83930-84958	dauer	J2A	OK	0.83243	1.75235	1.07389	1.10888	0.0778	0.12955
transcript:RSKR_0000719116.1	gene:RSKR_0000719116	RSKR_0000719116	RSKR_contig0000035:63416-63941	dauer	J2A	OK	6.91861	14.5614	1.07359	1.97578	0.0011	0.00339764
transcript:RSKR_0001024300.1	gene:RSKR_0001024300	RSKR_0001024300	RSKR_contig0000008:282966-283274	dauer	J2A	NOTEST	0.705445	1.48466	1.07353	0	1	1
transcript:RSKR_0000463500.1	gene:RSKR_0000463500	RSKR_0000463500	RSKR_scaffold0000012:377519-377828	dauer	J2A	OK	3451.99	7263.74	1.07328	4.05066	5e-05	0.000212825
transcript:RSKR_0001154200.1	gene:RSKR_0001154200	RSKR_0001154200	RSKR_scaffold0000002:1413096-1418335	dauer	J2A	OK	17.5454	36.9136	1.07306	3.92491	5e-05	0.000212825
transcript:RSKR_0000622900.1	gene:RSKR_0000622900	RSKR_0000622900	RSKR_contig0000003:430198-438604	dauer	J2A	OK	12.6053	26.5105	1.07253	3.95562	5e-05	0.000212825
transcript:RSKR_0000308400.1	gene:RSKR_0000308400	RSKR_0000308400	RSKR_contig0000056:33340-34529	dauer	J2A	OK	2.79818	5.88191	1.07179	2.03258	0.00115	0.00353639
transcript:RSKR_0000581250.1	gene:RSKR_0000581250	RSKR_0000581250	RSKR_scaffold0000005:513183-516625	dauer	J2A	OK	2.79778	5.87495	1.07029	2.93047	5e-05	0.000212825
transcript:RSKR_0000981400.1	gene:RSKR_0000981400	RSKR_0000981400	RSKR_scaffold0000036:196181-199182	dauer	J2A	OK	4.59911	9.65674	1.07018	2.18007	0.0006	0.00198544
transcript:RSKR_0000919200.1	gene:RSKR_0000919200	RSKR_0000919200	RSKR_contig0000014:188305-189783	dauer	J2A	OK	1.52826	3.20863	1.07006	1.77865	0.00385	0.0101347
transcript:RSKR_0000261450.1	gene:RSKR_0000261450	RSKR_0000261450	RSKR_scaffold0000055:59016-59951	dauer	J2A	OK	1.76874	3.71308	1.06989	1.45872	0.0187	0.0395338
transcript:RSKR_0000519100.1	gene:RSKR_0000519100	RSKR_0000519100	RSKR_contig0000001:753631-754172	dauer	J2A	OK	5.55659	11.6583	1.06909	1.46916	0.0169	0.0363706
transcript:RSKR_0000129100.1	gene:RSKR_0000129100	RSKR_0000129100	RSKR_contig0000006:96048-96678	dauer	J2A	OK	12.5304	26.2457	1.06665	2.59506	5e-05	0.000212825
transcript:RSKR_0000322600.1	gene:RSKR_0000322600	RSKR_0000322600	RSKR_contig0000025:12589-22797	dauer	J2A	OK	104.335	218.442	1.06603	3.85895	5e-05	0.000212825
transcript:RSKR_0000445000.1	gene:RSKR_0000445000	RSKR_0000445000	RSKR_scaffold0000004:1016232-1017513	dauer	J2A	OK	261.562	547.586	1.06593	4.08696	5e-05	0.000212825
transcript:RSKR_0000019400.1	gene:RSKR_0000019400	RSKR_0000019400	RSKR_scaffold0000006:180008-183220	dauer	J2A	OK	3.53639	7.40227	1.06569	2.60693	5e-05	0.000212825
transcript:RSKR_0000320900.1	gene:RSKR_0000320900	RSKR_0000320900	RSKR_contig0000007:423604-424303	dauer	J2A	OK	4.60681	9.64164	1.06551	1.95504	0.0019	0.00547387
transcript:RSKR_0000999900.1	gene:RSKR_0000999900	RSKR_0000999900	RSKR_scaffold0000019:8311-9795	dauer	J2A	OK	1.92276	4.02278	1.06501	1.85701	0.0024	0.00673997
transcript:RSKR_0000069600.1	gene:RSKR_0000069600	RSKR_0000069600	RSKR_scaffold0000038:271118-272774	dauer	J2A	OK	16.1013	33.6705	1.06431	3.05877	5e-05	0.000212825
transcript:RSKR_0000046300.1	gene:RSKR_0000046300	RSKR_0000046300	RSKR_scaffold0000047:174490-175482	dauer	J2A	OK	17.7001	36.9829	1.06311	3.26064	5e-05	0.000212825
transcript:RSKR_0000590600.1	gene:RSKR_0000590600	RSKR_0000590600	RSKR_scaffold0000068:62011-63862	dauer	J2A	NOTEST	0.385284	0.804951	1.06298	0	1	1
transcript:RSKR_0000261200.1	gene:RSKR_0000261200	RSKR_0000261200	RSKR_scaffold0000055:45527-46312	dauer	J2A	OK	9.13811	19.0832	1.06234	2.44582	0.0001	0.000404762
transcript:RSKR_0000912950.1	gene:RSKR_0000912950	RSKR_0000912950	RSKR_scaffold0000044:209869-210925	dauer	J2A	NOTEST	0.158921	0.331841	1.06218	0	1	1
transcript:RSKR_0000047875.1	gene:RSKR_0000047875	RSKR_0000047875	RSKR_scaffold0000025:454-1473	dauer	J2A	NOTEST	0.115012	0.240085	1.06175	0	1	1
transcript:RSKR_0000058300.1	gene:RSKR_0000058300	RSKR_0000058300	RSKR_scaffold0000025:340104-341733	dauer	J2A	NOTEST	0.13928	0.29071	1.06159	0	1	1
transcript:RSKR_0001169900.1	gene:RSKR_0001169900	RSKR_0001169900	RSKR_contig0000005:6071-6958	dauer	J2A	OK	57.0985	119.154	1.06131	3.74078	5e-05	0.000212825
transcript:RSKR_0000786700.1	gene:RSKR_0000786700	RSKR_0000786700	RSKR_scaffold0000001:2591209-2592625	dauer	J2A	OK	1.5332	3.19845	1.06082	1.71525	0.00705	0.016977
transcript:RSKR_0000342900.1	gene:RSKR_0000342900	RSKR_0000342900	RSKR_scaffold0000009:218199-220069	dauer	J2A	OK	8.31986	17.3483	1.06016	2.861	5e-05	0.000212825
transcript:RSKR_0000340200.1	gene:RSKR_0000340200	RSKR_0000340200	RSKR_scaffold0000009:102085-103788	dauer	J2A	OK	10.7781	22.4585	1.05916	2.17555	0.00065	0.00213251
transcript:RSKR_0000558000.1	gene:RSKR_0000558000	RSKR_0000558000	RSKR_contig0000017:4777-5664	dauer	J2A	OK	6.22668	12.968	1.05842	2.29476	0.00025	0.000914804
transcript:RSKR_0000768000.1	gene:RSKR_0000768000	RSKR_0000768000	RSKR_scaffold0000001:1678846-1680799	dauer	J2A	OK	15.1813	31.616	1.05836	3.49186	5e-05	0.000212825
transcript:RSKR_0000268700.1	gene:RSKR_0000268700	RSKR_0000268700	RSKR_contig0000002:125614-128795	dauer	J2A	NOTEST	0.0565838	0.11772	1.0569	0	1	1
transcript:RSKR_0000916800.1	gene:RSKR_0000916800	RSKR_0000916800	RSKR_contig0000014:97863-98337	dauer	J2A	OK	5.40756	11.2419	1.05584	1.64131	0.0084	0.0197579
transcript:RSKR_0000845300.1	gene:RSKR_0000845300	RSKR_0000845300	RSKR_scaffold0000001:5706465-5707616	dauer	J2A	OK	3.66455	7.61465	1.05514	2.10613	0.0008	0.00256715
transcript:RSKR_0000211500.1	gene:RSKR_0000211500	RSKR_0000211500	RSKR_scaffold0000003:515811-517089	dauer	J2A	OK	1.56713	3.25604	1.05499	1.4156	0.0212	0.0438044
transcript:RSKR_0000658500.1	gene:RSKR_0000658500	RSKR_0000658500	RSKR_scaffold0000026:187049-187934	dauer	J2A	NOTEST	0.151096	0.313926	1.05496	0	1	1
transcript:RSKR_0000326900.2	gene:RSKR_0000326900	RSKR_0000326900	RSKR_contig0000011:35382-39031	dauer	J2A	OK	80.142	166.468	1.05461	4.01978	5e-05	0.000212825
transcript:RSKR_0000865700.1	gene:RSKR_0000865700	RSKR_0000865700	RSKR_scaffold0000001:6790324-6791002	dauer	J2A	OK	4.00838	8.32146	1.05382	1.76056	0.0053	0.0133128
transcript:RSKR_0000007900.1	gene:RSKR_0000007900	RSKR_0000007900	RSKR_scaffold0000028:258780-264153	dauer	J2A	OK	41.3127	85.648	1.05183	4.04169	5e-05	0.000212825
transcript:RSKR_0000619300.1	gene:RSKR_0000619300	RSKR_0000619300	RSKR_contig0000003:323042-323699	dauer	J2A	OK	0.857019	1.77636	1.05152	0.846254	0.145	0.217862
transcript:RSKR_0001156900.1	gene:RSKR_0001156900	RSKR_0001156900	RSKR_scaffold0000002:1540574-1541187	dauer	J2A	OK	5.74605	11.9043	1.05084	1.77642	0.0045	0.0115909
transcript:RSKR_0000091650.1	gene:RSKR_0000091650	RSKR_0000091650	RSKR_scaffold0000056:71523-75305	dauer	J2A	OK	2.47126	5.1189	1.05058	1.68422	0.0067	0.0162466
transcript:RSKR_0000408600.1	gene:RSKR_0000408600	RSKR_0000408600	RSKR_scaffold0000030:166395-172573	dauer	J2A	OK	5.62824	11.6567	1.05041	3.1068	5e-05	0.000212825
transcript:RSKR_0000982300.1	gene:RSKR_0000982300	RSKR_0000982300	RSKR_scaffold0000036:249694-250168	dauer	J2A	OK	6.80552	14.0929	1.05019	1.68219	0.00635	0.0155094
transcript:RSKR_0001126900.2	gene:RSKR_0001126900	RSKR_0001126900	RSKR_scaffold0000002:330099-332275	dauer	J2A	OK	14.6726	30.3808	1.05004	3.47284	5e-05	0.000212825
transcript:RSKR_0000378400.1	gene:RSKR_0000378400	RSKR_0000378400	RSKR_scaffold0000017:197980-199237	dauer	J2A	OK	8.12077	16.8021	1.04896	2.73169	5e-05	0.000212825
transcript:RSKR_0000482400.1	gene:RSKR_0000482400	RSKR_0000482400	RSKR_scaffold0000020:184935-187414	dauer	J2A	OK	215.791	446.087	1.04769	3.91198	5e-05	0.000212825
transcript:RSKR_0000372900.1	gene:RSKR_0000372900	RSKR_0000372900	RSKR_contig0000037:60967-62413	dauer	J2A	OK	16.6358	34.3612	1.04649	3.13829	5e-05	0.000212825
transcript:RSKR_0000902900.1	gene:RSKR_0000902900	RSKR_0000902900	RSKR_scaffold0000021:277996-279851	dauer	J2A	OK	3.74501	7.73529	1.04648	1.74992	0.00505	0.0127654
transcript:RSKR_0000662000.1	gene:RSKR_0000662000	RSKR_0000662000	RSKR_scaffold0000026:313395-315597	dauer	J2A	NOTEST	0.699296	1.44402	1.04612	0	1	1
transcript:RSKR_0000745000.1	gene:RSKR_0000745000	RSKR_0000745000	RSKR_scaffold0000001:619152-620182	dauer	J2A	OK	11.3046	23.3427	1.04606	2.8985	5e-05	0.000212825
transcript:RSKR_0000792600.1	gene:RSKR_0000792600	RSKR_0000792600	RSKR_scaffold0000001:2930738-2933511	dauer	J2A	OK	1.94626	4.01562	1.04492	2.29014	0.0003	0.00107723
transcript:RSKR_0001082600.1	gene:RSKR_0001082600	RSKR_0001082600	RSKR_scaffold0000041:28984-33577	dauer	J2A	OK	44.3253	91.4182	1.04435	3.98232	5e-05	0.000212825
transcript:RSKR_0000949900.1	gene:RSKR_0000949900	RSKR_0000949900	RSKR_scaffold0000018:89288-93572	dauer	J2A	OK	18.696	38.5575	1.04428	3.31458	5e-05	0.000212825
transcript:RSKR_0000030800.1	gene:RSKR_0000030800	RSKR_0000030800	RSKR_scaffold0000006:519965-520613	dauer	J2A	OK	2.94318	6.06799	1.04384	1.53586	0.0134	0.0296226
transcript:RSKR_0000919300.1	gene:RSKR_0000919300	RSKR_0000919300	RSKR_contig0000014:192968-218935	dauer	J2A	OK	12.0412	24.8132	1.04313	3.86593	5e-05	0.000212825
transcript:RSKR_0000484300.1	gene:RSKR_0000484300	RSKR_0000484300	RSKR_scaffold0000020:270511-271114	dauer	J2A	OK	3.21036	6.61257	1.04248	1.5229	0.0127	0.028249
transcript:RSKR_0000405100.1	gene:RSKR_0000405100	RSKR_0000405100	RSKR_scaffold0000030:19185-20309	dauer	J2A	OK	1.05868	2.18053	1.04242	1.29487	0.0337	0.0646982
transcript:RSKR_0000069500.1	gene:RSKR_0000069500	RSKR_0000069500	RSKR_scaffold0000038:267628-269455	dauer	J2A	OK	1.77826	3.66098	1.04176	1.22376	0.04195	0.077056
transcript:RSKR_0000853900.1	gene:RSKR_0000853900	RSKR_0000853900	RSKR_scaffold0000001:6152244-6153602	dauer	J2A	OK	545.45	1122.88	1.04169	3.83797	5e-05	0.000212825
transcript:RSKR_0000203100.1	gene:RSKR_0000203100	RSKR_0000203100	RSKR_scaffold0000003:244758-245055	dauer	J2A	OK	1.24865	2.56996	1.04138	0.577755	0.22675	0.314664
transcript:RSKR_0000943500.1	gene:RSKR_0000943500	RSKR_0000943500	RSKR_scaffold0000031:165762-166769	dauer	J2A	OK	73.3579	150.964	1.04118	3.89622	5e-05	0.000212825
transcript:RSKR_0000195800.1	gene:RSKR_0000195800	RSKR_0000195800	RSKR_contig0000029:59341-61945	dauer	J2A	NOTEST	0.164941	0.339219	1.04027	0	1	1
transcript:RSKR_0000436250.1	gene:RSKR_0000436250	RSKR_0000436250	RSKR_scaffold0000004:753146-754009	dauer	J2A	NOTEST	0.427696	0.879304	1.03978	0	1	1
transcript:RSKR_0001116866.1	gene:RSKR_0001116866	RSKR_0001116866	RSKR_scaffold0000024:401089-401362	dauer	J2A	OK	7.96633	16.37	1.03907	1.24515	0.0416	0.0765393
transcript:RSKR_0001168100.1	gene:RSKR_0001168100	RSKR_0001168100	RSKR_scaffold0000002:2014746-2016168	dauer	J2A	OK	17.8127	36.5878	1.03846	3.47697	5e-05	0.000212825
transcript:RSKR_0000849500.1	gene:RSKR_0000849500	RSKR_0000849500	RSKR_scaffold0000001:5917767-5918202	dauer	J2A	OK	23.4818	48.2196	1.03807	2.5756	5e-05	0.000212825
transcript:RSKR_0000758500.1	gene:RSKR_0000758500	RSKR_0000758500	RSKR_scaffold0000001:1276172-1283525	dauer	J2A	OK	5.49861	11.2813	1.0368	3.58848	5e-05	0.000212825
transcript:RSKR_0000719132.1	gene:RSKR_0000719132	RSKR_0000719132	RSKR_contig0000035:64689-65865	dauer	J2A	OK	1.59109	3.26207	1.03578	1.59937	0.01	0.0229493
transcript:RSKR_0000587500.1	gene:RSKR_0000587500	RSKR_0000587500	RSKR_scaffold0000005:841569-842752	dauer	J2A	OK	6.31466	12.9446	1.03557	2.43708	5e-05	0.000212825
transcript:RSKR_0000069250.1	gene:RSKR_0000069250	RSKR_0000069250	RSKR_scaffold0000038:249630-250255	dauer	J2A	OK	1.1552	2.36748	1.03521	0.919227	0.12635	0.194163
transcript:RSKR_0000672200.1	gene:RSKR_0000672200	RSKR_0000672200	RSKR_scaffold0000027:210513-210871	dauer	J2A	OK	188.837	386.867	1.0347	3.15455	5e-05	0.000212825
transcript:RSKR_0001008500.1	gene:RSKR_0001008500	RSKR_0001008500	RSKR_scaffold0000019:304606-305464	dauer	J2A	OK	31.3038	64.1275	1.0346	3.45868	5e-05	0.000212825
transcript:RSKR_0000934700.1	gene:RSKR_0000934700	RSKR_0000934700	RSKR_scaffold0000054:42681-43902	dauer	J2A	OK	1.58203	3.24058	1.03448	1.51561	0.01445	0.0316983
transcript:RSKR_0000919000.1	gene:RSKR_0000919000	RSKR_0000919000	RSKR_contig0000014:182751-184114	dauer	J2A	OK	28.2762	57.9198	1.03447	3.65239	5e-05	0.000212825
transcript:RSKR_0000135200.1	gene:RSKR_0000135200	RSKR_0000135200	RSKR_contig0000006:384336-386136	dauer	J2A	OK	21.9798	45.0162	1.03427	3.14874	5e-05	0.000212825
transcript:RSKR_0000043600.1	gene:RSKR_0000043600	RSKR_0000043600	RSKR_scaffold0000006:943901-945367	dauer	J2A	OK	17.1186	35.0537	1.034	3.45351	5e-05	0.000212825
transcript:RSKR_0000680850.1	gene:RSKR_0000680850	RSKR_0000680850	RSKR_contig0000012:91698-92789	dauer	J2A	OK	0.884183	1.81038	1.03387	1.17188	0.05705	0.0998667
transcript:RSKR_0000530500.1	gene:RSKR_0000530500	RSKR_0000530500	RSKR_scaffold0000015:348371-348990	dauer	J2A	OK	28.0126	57.3083	1.03267	2.97164	5e-05	0.000212825
transcript:RSKR_0001071850.1	gene:RSKR_0001071850	RSKR_0001071850	RSKR_scaffold0000010:435671-436207	dauer	J2A	OK	2.30515	4.71414	1.03213	1.15378	0.05705	0.0998667
transcript:RSKR_0000094300.1	gene:RSKR_0000094300	RSKR_0000094300	RSKR_scaffold0000008:52604-54211	dauer	J2A	OK	51.8866	106.08	1.03171	3.84873	5e-05	0.000212825
transcript:RSKR_0000254566.1	gene:RSKR_0000254566	RSKR_0000254566	RSKR_contig0000004:533768-534250	dauer	J2A	OK	18.0196	36.8323	1.0314	2.36988	0.0001	0.000404762
transcript:RSKR_0000755550.1	gene:RSKR_0000755550	RSKR_0000755550	RSKR_scaffold0000001:1135673-1136114	dauer	J2A	OK	15.7171	32.1093	1.03066	2.272	0.0005	0.00169379
transcript:RSKR_0000898500.1	gene:RSKR_0000898500	RSKR_0000898500	RSKR_scaffold0000021:109335-110262	dauer	J2A	OK	4.78039	9.76364	1.03029	2.1664	0.0006	0.00198544
transcript:RSKR_0000263300.1	gene:RSKR_0000263300	RSKR_0000263300	RSKR_scaffold0000069:21219-21986	dauer	J2A	OK	27.6466	56.4149	1.02897	3.1921	5e-05	0.000212825
transcript:RSKR_0000812700.1	gene:RSKR_0000812700	RSKR_0000812700	RSKR_scaffold0000001:4009034-4010257	dauer	J2A	OK	5.03249	10.2601	1.0277	2.35417	5e-05	0.000212825
transcript:RSKR_0000113600.1	gene:RSKR_0000113600	RSKR_0000113600	RSKR_scaffold0000008:589576-591946	dauer	J2A	OK	54.1275	110.341	1.02754	3.94542	5e-05	0.000212825
transcript:RSKR_0000466800.1	gene:RSKR_0000466800	RSKR_0000466800	RSKR_scaffold0000012:495110-498627	dauer	J2A	OK	4.00902	8.16932	1.02696	2.96841	5e-05	0.000212825
transcript:RSKR_0000682950.1	gene:RSKR_0000682950	RSKR_0000682950	RSKR_contig0000012:186199-187034	dauer	J2A	NOTEST	0.213969	0.435882	1.02654	0	1	1
transcript:RSKR_0000317700.1	gene:RSKR_0000317700	RSKR_0000317700	RSKR_contig0000007:288132-289980	dauer	J2A	OK	4.35202	8.86556	1.02653	2.45585	0.00015	0.000581159
transcript:RSKR_0000375800.1	gene:RSKR_0000375800	RSKR_0000375800	RSKR_scaffold0000017:103698-105712	dauer	J2A	OK	6.02914	12.2818	1.02649	2.45637	0.00015	0.000581159
transcript:RSKR_0000615900.1	gene:RSKR_0000615900	RSKR_0000615900	RSKR_contig0000003:190121-192762	dauer	J2A	OK	14.756	30.0539	1.02625	3.60885	5e-05	0.000212825
transcript:RSKR_0000602000.1	gene:RSKR_0000602000	RSKR_0000602000	RSKR_scaffold0000013:290820-291312	dauer	J2A	OK	20.0452	40.8215	1.02607	2.58803	5e-05	0.000212825
transcript:RSKR_0000408500.1	gene:RSKR_0000408500	RSKR_0000408500	RSKR_scaffold0000030:163497-164450	dauer	J2A	OK	20.762	42.244	1.0248	3.15241	5e-05	0.000212825
transcript:RSKR_0000528850.1	gene:RSKR_0000528850	RSKR_0000528850	RSKR_scaffold0000015:253804-254201	dauer	J2A	OK	1.95027	3.96813	1.02479	0.77474	0.29825	0.391583
transcript:RSKR_0000213200.1	gene:RSKR_0000213200	RSKR_0000213200	RSKR_scaffold0000003:588812-590444	dauer	J2A	OK	32.5509	66.2278	1.02474	3.72422	5e-05	0.000212825
transcript:RSKR_0000781200.1	gene:RSKR_0000781200	RSKR_0000781200	RSKR_scaffold0000001:2322591-2323194	dauer	J2A	NOTEST	0.207034	0.421189	1.0246	0	1	1
transcript:RSKR_0000356800.1	gene:RSKR_0000356800	RSKR_0000356800	RSKR_scaffold0000009:684468-691670	dauer	J2A	OK	1.084	2.20486	1.02432	2.47678	5e-05	0.000212825
transcript:RSKR_0000451600.1	gene:RSKR_0000451600	RSKR_0000451600	RSKR_scaffold0000012:12108-12898	dauer	J2A	OK	3.31739	6.74471	1.02371	1.69679	0.00655	0.0159419
transcript:RSKR_0000119950.1	gene:RSKR_0000119950	RSKR_0000119950	RSKR_scaffold0000058:50764-52009	dauer	J2A	OK	5.03284	10.2311	1.02351	2.38269	0.00015	0.000581159
transcript:RSKR_0000979300.1	gene:RSKR_0000979300	RSKR_0000979300	RSKR_scaffold0000036:107422-108337	dauer	J2A	NOTEST	0.574956	1.1688	1.0235	0	1	1
transcript:RSKR_0000552200.1	gene:RSKR_0000552200	RSKR_0000552200	RSKR_scaffold0000022:420887-422350	dauer	J2A	OK	1.71765	3.49054	1.02301	1.75626	0.0054	0.0135061
transcript:RSKR_0001008100.1	gene:RSKR_0001008100	RSKR_0001008100	RSKR_scaffold0000019:283970-287452	dauer	J2A	OK	21.4107	43.5033	1.02279	3.57465	5e-05	0.000212825
transcript:RSKR_0001037550.1	gene:RSKR_0001037550	RSKR_0001037550	RSKR_scaffold0000014:318839-321472	dauer	J2A	OK	3.24367	6.57995	1.02045	2.10542	0.0006	0.00198544
transcript:RSKR_0001102400.1	gene:RSKR_0001102400	RSKR_0001102400	RSKR_contig0000016:202085-202476	dauer	J2A	OK	595.801	1208.29	1.02007	3.84096	5e-05	0.000212825
transcript:RSKR_0000992800.1	gene:RSKR_0000992800	RSKR_0000992800	RSKR_contig0000010:242565-244184	dauer	J2A	OK	207.931	421.528	1.01953	3.87637	5e-05	0.000212825
transcript:RSKR_0000524700.1	gene:RSKR_0000524700	RSKR_0000524700	RSKR_scaffold0000015:35277-36036	dauer	J2A	OK	6.79471	13.771	1.01915	2.22402	0.0005	0.00169379
transcript:RSKR_0000851500.1	gene:RSKR_0000851500	RSKR_0000851500	RSKR_scaffold0000001:6048343-6049445	dauer	J2A	OK	14.5227	29.4274	1.01885	3.03142	5e-05	0.000212825
transcript:RSKR_0000741400.1	gene:RSKR_0000741400	RSKR_0000741400	RSKR_scaffold0000001:389838-390658	dauer	J2A	OK	10.9093	22.1037	1.01873	2.45907	5e-05	0.000212825
transcript:RSKR_0000724000.1	gene:RSKR_0000724000	RSKR_0000724000	RSKR_scaffold0000016:211207-211597	dauer	J2A	OK	16.234	32.8915	1.0187	1.73253	0.00475	0.0121282
transcript:RSKR_0001180400.1	gene:RSKR_0001180400	RSKR_0001180400	RSKR_contig0000005:409996-427067	dauer	J2A	OK	1.35398	2.74219	1.01812	3.212	5e-05	0.000212825
transcript:RSKR_0000338200.1	gene:RSKR_0000338200	RSKR_0000338200	RSKR_scaffold0000009:47009-48219	dauer	J2A	OK	20.7469	42.015	1.018	2.96268	5e-05	0.000212825
transcript:RSKR_0000592150.1	gene:RSKR_0000592150	RSKR_0000592150	RSKR_contig0000028:25061-27087	dauer	J2A	OK	21.0512	42.6215	1.01767	3.20584	5e-05	0.000212825
transcript:RSKR_0000592700.1	gene:RSKR_0000592700	RSKR_0000592700	RSKR_contig0000028:60231-60948	dauer	J2A	OK	1.1692	2.36686	1.01745	1.06333	0.07515	0.125853
transcript:RSKR_0000428350.1	gene:RSKR_0000428350	RSKR_0000428350	RSKR_scaffold0000004:500099-500609	dauer	J2A	OK	7.2482	14.6686	1.01704	1.64484	0.0081	0.0191494
transcript:RSKR_0000058600.1	gene:RSKR_0000058600	RSKR_0000058600	RSKR_scaffold0000025:349655-353726	dauer	J2A	OK	22.7374	45.9999	1.01656	3.66742	5e-05	0.000212825
transcript:RSKR_0000056400.1	gene:RSKR_0000056400	RSKR_0000056400	RSKR_scaffold0000025:277572-278571	dauer	J2A	OK	44.152	89.3003	1.01619	3.58108	5e-05	0.000212825
transcript:RSKR_0001081600.1	gene:RSKR_0001081600	RSKR_0001081600	RSKR_scaffold0000051:138829-139373	dauer	J2A	OK	35.5889	71.9645	1.01586	2.99226	5e-05	0.000212825
transcript:RSKR_0000507300.1	gene:RSKR_0000507300	RSKR_0000507300	RSKR_contig0000001:369366-370626	dauer	J2A	OK	9.12248	18.4442	1.01567	2.65897	5e-05	0.000212825
transcript:RSKR_0000590575.1	gene:RSKR_0000590575	RSKR_0000590575	RSKR_scaffold0000068:59181-59688	dauer	J2A	OK	57.2279	115.508	1.01321	3.31407	5e-05	0.000212825
transcript:RSKR_0000629800.1	gene:RSKR_0000629800	RSKR_0000629800	RSKR_contig0000003:680673-681056	dauer	J2A	OK	167.548	338.121	1.01297	3.44669	5e-05	0.000212825
transcript:RSKR_0000182100.1	gene:RSKR_0000182100	RSKR_0000182100	RSKR_scaffold0000007:331097-341268	dauer	J2A	OK	5.02966	10.1486	1.01275	3.24193	5e-05	0.000212825
transcript:RSKR_0000439700.1	gene:RSKR_0000439700	RSKR_0000439700	RSKR_scaffold0000004:836920-837174	dauer	J2A	OK	20.1505	40.6451	1.01226	1.26168	0.0321	0.0621191
transcript:RSKR_0000751000.1	gene:RSKR_0000751000	RSKR_0000751000	RSKR_scaffold0000001:873415-874999	dauer	J2A	OK	2.94293	5.93545	1.01211	2.00586	0.00125	0.00381336
transcript:RSKR_0000906100.1	gene:RSKR_0000906100	RSKR_0000906100	RSKR_scaffold0000021:418477-421064	dauer	J2A	OK	58.4094	117.749	1.01144	3.50535	5e-05	0.000212825
transcript:RSKR_0000566050.1	gene:RSKR_0000566050	RSKR_0000566050	RSKR_scaffold0000048:80330-81467	dauer	J2A	NOTEST	0.0371901	0.0749688	1.01137	0	1	1
transcript:RSKR_0000477500.1	gene:RSKR_0000477500	RSKR_0000477500	RSKR_scaffold0000020:1984-3164	dauer	J2A	OK	249.657	502.99	1.01058	3.88032	5e-05	0.000212825
transcript:RSKR_0000829400.1	gene:RSKR_0000829400	RSKR_0000829400	RSKR_scaffold0000001:4858359-4859370	dauer	J2A	OK	125.734	253.298	1.01046	3.88915	5e-05	0.000212825
transcript:RSKR_0000972420.1	gene:RSKR_0000972420	RSKR_0000972420	RSKR_scaffold0000032:190780-191800	dauer	J2A	NOTEST	0.619608	1.24802	1.01021	0	1	1
transcript:RSKR_0000464300.1	gene:RSKR_0000464300	RSKR_0000464300	RSKR_scaffold0000012:404535-405021	dauer	J2A	OK	1.3253	2.66888	1.00992	0.88816	0.1258	0.193425
transcript:RSKR_0000525500.1	gene:RSKR_0000525500	RSKR_0000525500	RSKR_scaffold0000015:76692-77638	dauer	J2A	OK	12.1917	24.5499	1.00981	2.68717	5e-05	0.000212825
transcript:RSKR_0000818100.1	gene:RSKR_0000818100	RSKR_0000818100	RSKR_scaffold0000001:4281544-4283063	dauer	J2A	NOTEST	0.45155	0.90879	1.00906	0	1	1
transcript:RSKR_0000249250.1	gene:RSKR_0000249250	RSKR_0000249250	RSKR_contig0000004:348843-349437	dauer	J2A	OK	7.96653	16.0326	1.00899	2.06983	0.00115	0.00353639
transcript:RSKR_0000315000.1	gene:RSKR_0000315000	RSKR_0000315000	RSKR_contig0000007:158930-160099	dauer	J2A	NOTEST	0.0423314	0.0851722	1.00865	0	1	1
transcript:RSKR_0001117600.1	gene:RSKR_0001117600	RSKR_0001117600	RSKR_scaffold0000093:6585-7572	dauer	J2A	NOTEST	0.044049	0.0885723	1.00775	0	1	1
transcript:RSKR_0001160600.1	gene:RSKR_0001160600	RSKR_0001160600	RSKR_scaffold0000002:1729486-1732720	dauer	J2A	OK	1.84345	3.70642	1.00762	1.91653	0.0022	0.00625562
transcript:RSKR_0000739300.1	gene:RSKR_0000739300	RSKR_0000739300	RSKR_scaffold0000001:274986-275571	dauer	J2A	OK	2.8598	5.74933	1.00748	1.22789	0.0387	0.0723756
transcript:RSKR_0000954300.1	gene:RSKR_0000954300	RSKR_0000954300	RSKR_scaffold0000018:269245-269536	dauer	J2A	OK	2.70435	5.43681	1.00748	0.75549	0.26285	0.353525
transcript:RSKR_0000122200.1	gene:RSKR_0000122200	RSKR_0000122200	RSKR_scaffold0000074:31384-32854	dauer	J2A	OK	5.21511	10.4814	1.00706	2.28884	0.00015	0.000581159
transcript:RSKR_0000504900.1	gene:RSKR_0000504900	RSKR_0000504900	RSKR_contig0000001:250971-253106	dauer	J2A	OK	1222.96	2457.61	1.00687	3.22331	5e-05	0.000212825
transcript:RSKR_0000358200.1	gene:RSKR_0000358200	RSKR_0000358200	RSKR_contig0000071:24815-25745	dauer	J2A	NOTEST	0.0473686	0.0951318	1.006	0	1	1
transcript:RSKR_0000779800.1	gene:RSKR_0000779800	RSKR_0000779800	RSKR_scaffold0000001:2275519-2276481	dauer	J2A	NOTEST	0.0479391	0.0962574	1.0057	0	1	1
transcript:RSKR_0000036500.1	gene:RSKR_0000036500	RSKR_0000036500	RSKR_scaffold0000006:689121-689958	dauer	J2A	OK	3.06485	6.15189	1.00521	1.63754	0.0071	0.0170753
transcript:RSKR_0000454000.1	gene:RSKR_0000454000	RSKR_0000454000	RSKR_scaffold0000012:86247-86904	dauer	J2A	OK	1.71821	3.44854	1.00508	1.16474	0.04665	0.0842439
transcript:RSKR_0000296900.1	gene:RSKR_0000296900	RSKR_0000296900	RSKR_contig0000024:28860-30813	dauer	J2A	NOTEST	0.19895	0.399154	1.00454	0	1	1
transcript:RSKR_0000005900.1	gene:RSKR_0000005900	RSKR_0000005900	RSKR_scaffold0000028:189169-190348	dauer	J2A	OK	4.96342	9.95475	1.00405	1.65127	0.00775	0.0184315
transcript:RSKR_0000197700.1	gene:RSKR_0000197700	RSKR_0000197700	RSKR_scaffold0000003:26129-26675	dauer	J2A	OK	5.37023	10.7687	1.00378	1.7188	0.00605	0.0148712
transcript:RSKR_0000608800.1	gene:RSKR_0000608800	RSKR_0000608800	RSKR_scaffold0000013:541846-549770	dauer	J2A	OK	87.2512	174.905	1.00332	3.79223	5e-05	0.000212825
transcript:RSKR_0000089000.1	gene:RSKR_0000089000	RSKR_0000089000	RSKR_contig0000013:290293-291573	dauer	J2A	NOTEST	0.156741	0.313855	1.00171	0	1	1
transcript:RSKR_0000486900.1	gene:RSKR_0000486900	RSKR_0000486900	RSKR_scaffold0000020:377694-380121	dauer	J2A	NOTEST	0.164922	0.330236	1.00171	0	1	1
transcript:RSKR_0000644900.1	gene:RSKR_0000644900	RSKR_0000644900	RSKR_scaffold0000029:165300-167649	dauer	J2A	OK	15.9754	31.9873	1.00164	3.21519	5e-05	0.000212825
transcript:RSKR_0000251800.1	gene:RSKR_0000251800	RSKR_0000251800	RSKR_contig0000004:440344-440815	dauer	J2A	OK	52.2651	104.639	1.0015	3.05502	5e-05	0.000212825
transcript:RSKR_0000387700.1	gene:RSKR_0000387700	RSKR_0000387700	RSKR_contig0000052:8247-9240	dauer	J2A	OK	2.40089	4.80665	1.00146	1.61139	0.00685	0.0165455
transcript:RSKR_0000218200.1	gene:RSKR_0000218200	RSKR_0000218200	RSKR_scaffold0000003:742150-743791	dauer	J2A	OK	13.3771	26.7712	1.00091	2.72649	5e-05	0.000212825
transcript:RSKR_0000865200.1	gene:RSKR_0000865200	RSKR_0000865200	RSKR_scaffold0000001:6779195-6779813	dauer	J2A	OK	5.17551	10.3501	0.999868	1.53861	0.01285	0.0285257
transcript:RSKR_0001124500.1	gene:RSKR_0001124500	RSKR_0001124500	RSKR_scaffold0000002:251483-255750	dauer	J2A	OK	6.39111	12.7771	0.999419	2.99372	5e-05	0.000212825
transcript:RSKR_0000800400.1	gene:RSKR_0000800400	RSKR_0000800400	RSKR_scaffold0000001:3287151-3289714	dauer	J2A	OK	1.39917	2.79693	0.999269	1.74891	0.00405	0.0105886
transcript:RSKR_0001070950.1	gene:RSKR_0001070950	RSKR_0001070950	RSKR_scaffold0000010:402125-403109	dauer	J2A	OK	2.36297	4.72322	0.99917	1.66992	0.00705	0.016977
transcript:RSKR_0001016500.1	gene:RSKR_0001016500	RSKR_0001016500	RSKR_contig0000008:23503-24796	dauer	J2A	OK	3.75799	7.51093	0.999031	1.73362	0.0057	0.0141295
transcript:RSKR_0000776600.1	gene:RSKR_0000776600	RSKR_0000776600	RSKR_scaffold0000001:2106520-2108721	dauer	J2A	OK	4.72757	9.44316	0.998172	2.74215	5e-05	0.000212825
transcript:RSKR_0000555033.1	gene:RSKR_0000555033	RSKR_0000555033	RSKR_scaffold0000101:12315-14504	dauer	J2A	NOTEST	0.308537	0.616264	0.998104	0	1	1
transcript:RSKR_0000044000.1	gene:RSKR_0000044000	RSKR_0000044000	RSKR_scaffold0000047:18225-19742	dauer	J2A	NOTEST	0.337466	0.673837	0.997656	0	1	1
transcript:RSKR_0000957400.1	gene:RSKR_0000957400	RSKR_0000957400	RSKR_scaffold0000018:401631-402012	dauer	J2A	OK	9.01506	17.9964	0.997301	1.54343	0.01205	0.0269702
transcript:RSKR_0000140800.1	gene:RSKR_0000140800	RSKR_0000140800	RSKR_contig0000067:28258-29893	dauer	J2A	OK	1.10889	2.21333	0.997099	1.53902	0.01305	0.028889
transcript:RSKR_0000685700.1	gene:RSKR_0000685700	RSKR_0000685700	RSKR_contig0000012:269967-270879	dauer	J2A	NOTEST	0.249082	0.496945	0.996466	0	1	1
transcript:RSKR_0000870250.1	gene:RSKR_0000870250	RSKR_0000870250	RSKR_scaffold0000001:7026719-7028111	dauer	J2A	NOTEST	0.742149	1.48048	0.996283	0	1	1
transcript:RSKR_0000799600.1	gene:RSKR_0000799600	RSKR_0000799600	RSKR_scaffold0000001:3256339-3257965	dauer	J2A	OK	7.75317	15.4439	0.994177	2.82356	5e-05	0.000212825
transcript:RSKR_0000336000.1	gene:RSKR_0000336000	RSKR_0000336000	RSKR_contig0000011:321802-322504	dauer	J2A	OK	20.364	40.5589	0.993999	2.72845	5e-05	0.000212825
[truncated: 11,497 more rows]

[truncated: 6 more sheets: Diff. exp. genes dauer vs J2A, Diff. exp. dauer vs J23, Diff. exp. genes dauer vs J23, Genes diff expressed vs. both, Diff. exp. J2A vs J23, Diff. exp. genes J2A vs J23]
